# Supplementary material for: Involvement of Polycomb Repressive Complex 2 in Maturation of Induced Pluripotent Stem Cells during Reprogramming of Mouse and Human Fibroblasts
Source: PLoS One. 2016 Mar 3;11(3):e0150518. doi: 10.1371/journal.pone.0150518 (PMC4777544; doi:10.1371/journal.pone.0150518)
Supplement: S1 Table — (XLSX) [file pone.0150518.s003.xlsx]

## Sheet: Sheet1
G.symbol	Polo et al.,	Samavarchi-Tehrani et al.,	Pattern
Gjb2	-5.93982	-3.81951	Down-regulated
Grem2	-4.95175	-1.73977	Down-regulated
Cnn1	-4.8003	-2.68558	Down-regulated
C1qtnf3	-4.35471	-1.97281	Down-regulated
Tfpi2	-4.30511	-1.96932	Down-regulated
Creb3l1	-3.89425	-1.31594	Down-regulated
Inhba	-3.87856	-2.64556	Down-regulated
Has2	-3.79635	-1.24757	Down-regulated
Olr1	-3.78093	-1.60924	Down-regulated
Smoc2	-3.50325	-1.72622	Down-regulated
Ptgs2	-3.39975	-2.565	Down-regulated
Wisp1	-3.28082	-1.69654	Down-regulated
Fxyd5	-3.25214	-1.36624	Down-regulated
Ngf	-3.23542	-1.36265	Down-regulated
Islr	-3.06871	3.01116	Down-regulated
Acta1	-2.96076	-2.75385	Down-regulated
Mical2	-2.826	-1.85496	Down-regulated
Il11	-2.82246	-2.1584	Down-regulated
Itga5	-2.57421	-1.33867	Down-regulated
Map3k7cl	-2.54614	-1.32084	Down-regulated
Fabp3	-2.53614	-1.83554	Down-regulated
Tgfb1i1	-2.50103	-1.22103	Down-regulated
Rgs4	-2.43777	-2.11211	Down-regulated
Fads3	-2.38349	-1.90884	Down-regulated
Myh11	-2.29447	-1.29488	Down-regulated
Myom1	-2.28394	-2.33632	Down-regulated
Serpine1	-2.2679	-3.26667	Down-regulated
Ankrd1	-2.25722	-2.54431	Down-regulated
Cck	-2.19033	-1.97989	Down-regulated
Lmod1	-2.16881	-1.33928	Down-regulated
Col7a1	-2.13782	-1.45654	Down-regulated
Fstl3	-2.05583	-1.46718	Down-regulated
Tpm2	-1.93802	-1.69853	Down-regulated
Nabp1	-1.80807	-1.57838	Down-regulated
Stap2	1.76547	2.37487	Up-regulated
Epb4.1l4b	1.76923	2.53144	Up-regulated
Ppat	1.77441	1.96127	Up-regulated
Serpina3n	1.79334	3.15249	Up-regulated
Tgm2	1.79466	2.98225	Up-regulated
Rb1	1.81613	2.40521	Up-regulated
Aldh1a1	1.82986	4.8209	Up-regulated
Dpy30	1.83941	2.10152	Up-regulated
C1qtnf1	1.85016	2.03076	Up-regulated
Etv5	1.85927	3.05169	Up-regulated
Elovl7	1.91882	3.10351	Up-regulated
Chn2	1.99734	2.13707	Up-regulated
Etl4	2.00436	2.67558	Up-regulated
Cdh13	2.02524	2.42983	Up-regulated
Ggh	2.02719	2.88059	Up-regulated
Mboat2	2.17341	3.36208	Up-regulated
Cyb561	2.1756	2.25609	Up-regulated
Plce1	2.21688	2.45134	Up-regulated
Tmem229b	2.25168	4.04313	Up-regulated
Lcn2	2.26746	2.32037	Up-regulated
Cd34	2.27059	2.88621	Up-regulated
Mboat1	2.27735	2.22902	Up-regulated
Tspan13	2.28065	2.08395	Up-regulated
Krt19	2.30339	3.13754	Up-regulated
Avil	2.3173	5.96245	Up-regulated
Rgs20	2.33292	2.41554	Up-regulated
Dmkn	2.35644	2.73816	Up-regulated
Nr0b1	2.37148	5.67907	Up-regulated
Dsc2	2.38147	4.07454	Up-regulated
Epcam	2.39614	4.71991	Up-regulated
Fam110c	2.40402	3.33583	Up-regulated
Ctnnal1	2.42599	2.54969	Up-regulated
Apcdd1	2.44268	2.49748	Up-regulated
Spint2	2.44498	4.15513	Up-regulated
Prkcb	2.53369	2.43978	Up-regulated
Uchl1	2.53719	2.64984	Up-regulated
Wwc1	2.54656	2.40179	Up-regulated
C3	2.59941	3.04693	Up-regulated
Alpl	2.65684	2.4881	Up-regulated
St3gal6	2.78416	3.39013	Up-regulated
Epb4.1l4a	2.81295	2.62145	Up-regulated
Dpysl5	2.82034	2.44308	Up-regulated
Cth	2.82287	2.25396	Up-regulated
Fetub	2.86765	6.38045	Up-regulated
Fxyd6	2.88036	1.94606	Up-regulated
Syne2	2.89701	2.90111	Up-regulated
Zfp704	2.90639	2.26779	Up-regulated
Tenm4	2.94423	2.49213	Up-regulated
Clu	3.01363	3.81638	Up-regulated
Apod	3.04239	3.54687	Up-regulated
Dock9	3.05076	2.6551	Up-regulated
Slc25a23	3.0885	2.55579	Up-regulated
Tmem35	3.143	2.51989	Up-regulated
Trh	3.16312	6.29386	Up-regulated
Tdgf1	3.32857	2.87042	Up-regulated
Grhl1	3.37755	1.96927	Up-regulated
Tek	3.40072	5.86085	Up-regulated
Spint1	3.41151	2.52987	Up-regulated
Sigirr	3.41894	3.1404	Up-regulated
Reep1	3.42377	2.52317	Up-regulated
Stmn2	3.43098	3.528	Up-regulated
Slc7a3	3.4956	2.4684	Up-regulated
Mfsd6	3.5049	4.03714	Up-regulated
Tbc1d8	3.67551	3.2847	Up-regulated
Arhgef3	3.69258	3.08781	Up-regulated
Itgb4	3.8799	3.97536	Up-regulated
Fgfbp1	4.03219	4.36181	Up-regulated
Vit	4.04847	2.44523	Up-regulated
Podxl	4.19802	5.53684	Up-regulated
Cldn11	4.36052	2.14845	Up-regulated
F2rl1	4.36492	1.97193	Up-regulated
Ehf	4.45407	4.72062	Up-regulated
Cdh1	4.46088	3.93251	Up-regulated
Gna14	4.57774	4.86356	Up-regulated
Pipox	4.7945	4.41468	Up-regulated
Nup210	4.81717	2.29252	Up-regulated
Lrmp	4.92341	2.38399	Up-regulated
Ano1	4.98481	3.48689	Up-regulated
Sptssb	4.99558	4.18943	Up-regulated
Laptm5	5.02351	2.73823	Up-regulated
Acsbg1	5.10195	3.26912	Up-regulated
Scg5	5.20298	3.40253	Up-regulated
Upp1	5.32985	1.94597	Up-regulated
Prom1	5.66824	3.88276	Up-regulated
Pde9a	5.75741	4.15903	Up-regulated
Tmprss5	5.77788	2.17395	Up-regulated
Atp12a	6.09273	4.30021	Up-regulated
Bex1	6.60321	4.65688	Up-regulated
Perp	6.64492	3.95541	Up-regulated
Aldh3a1	6.86305	7.24674	Up-regulated
