# Supplementary material for: Involvement of Polycomb Repressive Complex 2 in Maturation of Induced Pluripotent Stem Cells during Reprogramming of Mouse and Human Fibroblasts
Source: PLoS One. 2016 Mar 3;11(3):e0150518. doi: 10.1371/journal.pone.0150518 (PMC4777544; doi:10.1371/journal.pone.0150518)
Supplement: S2 Table — (XLSX) [file pone.0150518.s004.xlsx]

## Sheet: Sheet1
G.symbol	Samavarchi-Tehrani et al.,	Polo et al.,	Expression collect
Camkv	1.48699	1.7519	Up-regulated
Ddx25	1.49541	3.20061	Up-regulated
Smc1b	1.52267	2.62372	Up-regulated
Krt18	1.58826	5.25439	Up-regulated
Apoc1	1.62268	3.04953	Up-regulated
Rab25	1.65275	2.00026	Up-regulated
Dab1	1.65339	2.27489	Up-regulated
Prss8	1.6664	1.83336	Up-regulated
Morc1	1.71032	5.35104	Up-regulated
Dnmt3b	1.73071	4.10825	Up-regulated
Dsg2	1.75984	2.40219	Up-regulated
Nr0b1	1.80858	3.94232	Up-regulated
Sycp3	1.81678	2.95396	Up-regulated
Dmtn	1.82947	2.70782	Up-regulated
Mybl2	1.87849	2.05352	Up-regulated
Zfp42	1.88408	6.62743	Up-regulated
Tpd52	1.88962	2.13365	Up-regulated
Lefty1	1.93295	4.32395	Up-regulated
Car4	1.95179	6.20685	Up-regulated
A2m	1.95801	2.01688	Up-regulated
Gtsf1l	2.04632	4.00914	Up-regulated
Lin28a	2.10771	8.08528	Up-regulated
Hormad1	2.12999	3.73626	Up-regulated
Ripk4	2.1726	3.95009	Up-regulated
Cldn7	2.25151	4.47303	Up-regulated
Igfbp2	2.28659	3.97188	Up-regulated
Syt9	2.31046	3.51839	Up-regulated
Sall4	2.36635	2.97613	Up-regulated
Gdf3	2.4581	4.46209	Up-regulated
Cphx3	2.46503	2.01108	Up-regulated
Serpinb6c	2.53635	2.62036	Up-regulated
Gng3	2.55135	4.28482	Up-regulated
Epcam	2.70671	4.10396	Up-regulated
Esrp1	2.71481	5.68244	Up-regulated
Sox2	3.09338	7.62485	Up-regulated
Fabp3	3.16852	6.20618	Up-regulated
Gldc	3.22999	2.47695	Up-regulated
Cldn6	3.23301	4.63789	Up-regulated
Rimklb	3.23504	2.93043	Up-regulated
Tcl1	3.44561	4.33105	Up-regulated
Kcnk1	3.48264	2.72437	Up-regulated
Cyct	3.61535	4.82835	Up-regulated
Dnmt3l	3.63841	5.6683	Up-regulated
Otx2	3.67121	7.3129	Up-regulated
Dppa4	3.9478	5.74659	Up-regulated
Esrrb	3.98542	2.53047	Up-regulated
Pla2g1b	4.11273	2.43087	Up-regulated
Utf1	4.30396	3.87401	Up-regulated
Nanog	4.66299	5.24275	Up-regulated
Tdgf1	5.03043	4.54898	Up-regulated
Dppa5a	2.66755	7.63117	Up-regulated
Bex1	8.45421	7.52448	Up-regulated
Cdh1	5.31517	7.43606	Up-regulated
Upp1	3.63997	6.92386	Up-regulated
Prom1	4.5987	6.39543	Up-regulated
Trh	5.84256	6.22672	Up-regulated
Perp	4.57446	5.71032	Up-regulated
Pou5f1	8.68182	5.67435	Up-regulated
Tfap2c	4.47386	5.395	Up-regulated
Tdh	3.32226	5.21234	Up-regulated
Car2	2.69064	4.93493	Up-regulated
Stmn2	4.33341	4.8839	Up-regulated
Bex2	2.8735	4.68796	Up-regulated
Cadm1	2.98308	4.65372	Up-regulated
Nup210	3.26691	4.62351	Up-regulated
Pipox	5.66733	4.59985	Up-regulated
Fgfbp1	5.71356	4.59921	Up-regulated
Nefl	3.45795	4.57652	Up-regulated
Rhpn2	2.33924	4.34197	Up-regulated
Atf7ip2	3.013	4.32624	Up-regulated
Spint1	4.51136	3.98842	Up-regulated
Polr3g	3.0994	3.95327	Up-regulated
Slc7a3	3.56715	3.85084	Up-regulated
Laptm5	3.96494	3.77009	Up-regulated
Alpl	3.54015	3.70837	Up-regulated
Tspan13	3.27924	3.68434	Up-regulated
Lsr	3.20466	3.66919	Up-regulated
Spint2	5.67456	3.64104	Up-regulated
Aldh3a1	5.74445	3.58587	Up-regulated
Plekha7	2.26455	3.56535	Up-regulated
Podxl	6.42545	3.56481	Up-regulated
St14	3.63151	3.52805	Up-regulated
F2rl1	3.53554	3.525	Up-regulated
Irf6	2.9409	3.41524	Up-regulated
Sigirr	3.08861	3.39782	Up-regulated
Lef1	3.69163	3.39702	Up-regulated
Dtl	2.22245	3.38763	Up-regulated
Mpzl2	2.25976	3.3802	Up-regulated
Rims2	2.92739	3.36357	Up-regulated
Dpysl5	3.35165	3.32214	Up-regulated
Acp6	2.55007	3.31625	Up-regulated
Scg5	2.20092	3.27444	Up-regulated
Rif1	2.84877	3.17037	Up-regulated
Pde9a	5.12857	3.16891	Up-regulated
Tjp2	2.40124	3.16255	Up-regulated
Myb	2.37629	3.11235	Up-regulated
Ctnnal1	4.16371	3.10752	Up-regulated
Mkrn1	2.56867	3.09726	Up-regulated
Fetub	6.91902	3.09502	Up-regulated
Aoah	3.93236	3.02726	Up-regulated
Uchl1	4.03038	3.01499	Up-regulated
Slc6a15	3.16674	3.01028	Up-regulated
Rpp25	3.64536	2.97275	Up-regulated
Erbb3	4.19619	2.92247	Up-regulated
Stat4	2.52935	2.8967	Up-regulated
Slc2a3	5.78546	2.87754	Up-regulated
Ube2t	2.40811	2.87685	Up-regulated
Hunk	3.29431	2.87144	Up-regulated
Nipsnap1	2.76723	2.86328	Up-regulated
Nr5a2	3.63445	2.86195	Up-regulated
Jarid2	2.89108	2.85687	Up-regulated
Phc1	2.57828	2.85553	Up-regulated
Kif18a	2.31632	2.84504	Up-regulated
Map7	2.28234	2.78493	Up-regulated
Grb7	3.10551	2.76828	Up-regulated
Dyrk3	2.26516	2.74496	Up-regulated
Rdm1	2.61998	2.68917	Up-regulated
Bard1	2.45289	2.64544	Up-regulated
Mtmr7	3.81677	2.63146	Up-regulated
Grtp1	3.46913	2.6176	Up-regulated
Wdr31	2.42316	2.59093	Up-regulated
Nup43	2.28565	2.55274	Up-regulated
Tmprss5	2.7513	2.54034	Up-regulated
Apoe	2.79321	2.51814	Up-regulated
Ralgps2	3.82477	2.51578	Up-regulated
Parp1	2.60265	2.49685	Up-regulated
Adamts5	-4.84244	-2.73016	Down-regulated
Adamts1	-4.72304	-1.66568	Down-regulated
Ogn	-4.59466	-1.97885	Down-regulated
Igfbp3	-4.54883	-1.73301	Down-regulated
Il1rn	-4.40084	-3.36753	Down-regulated
Cxcl5	-4.26755	-2.68352	Down-regulated
Csgalnact1	-4.17013	-1.85425	Down-regulated
Pcdh7	-4.08265	-2.11502	Down-regulated
Serpina3n	-3.98773	-2.89931	Down-regulated
Tgfbi	-3.88949	-3.25057	Down-regulated
Meox2	-3.72658	-4.71713	Down-regulated
Ccdc80	-3.72611	-2.08266	Down-regulated
Prelp	-3.7148	-2.59871	Down-regulated
Fbn2	-3.65993	-3.74023	Down-regulated
Ebf1	-3.61373	-1.66697	Down-regulated
Mgp	-3.60048	-2.07679	Down-regulated
Ptx3	-3.59806	-3.99941	Down-regulated
Matn2	-3.43568	-2.19503	Down-regulated
Thbs2	-3.36443	-2.63527	Down-regulated
Tbx15	-3.31909	-2.82703	Down-regulated
Lbp	-3.27528	-2.10741	Down-regulated
Tnc	-3.24687	-3.72237	Down-regulated
Fbln5	-3.2393	-3.3949	Down-regulated
Hs6st2	-3.20336	-1.73194	Down-regulated
Tmem173	-3.19839	-3.08258	Down-regulated
Nrp1	-3.10488	-2.04874	Down-regulated
Islr	-3.08899	-1.99816	Down-regulated
Tnfrsf11b	-3.08103	-2.12993	Down-regulated
Serpinb9	-3.07315	-2.03471	Down-regulated
Npr2	-3.02016	-3.04169	Down-regulated
Col6a3	-2.96115	-4.30943	Down-regulated
Gas6	-2.95076	-3.02894	Down-regulated
C3	-2.90184	-2.24549	Down-regulated
Vcam1	-2.88875	-2.40855	Down-regulated
Hoxc8	-2.88355	-3.5592	Down-regulated
Scara3	-2.82514	-3.63841	Down-regulated
Col3a1	-2.81132	-2.6121	Down-regulated
Igf2	-2.80292	-2.71241	Down-regulated
Casp12	-2.79413	-2.34958	Down-regulated
Zfhx4	-2.77736	-2.33704	Down-regulated
1500015O10Rik	-2.76501	-2.49011	Down-regulated
Bicc1	-2.76171	-2.09018	Down-regulated
Pdgfrb	-2.74085	-1.99984	Down-regulated
Tgfb3	-2.70035	-2.42428	Down-regulated
Efemp1	-2.66988	-3.74058	Down-regulated
Csf1	-2.64147	-2.16625	Down-regulated
Arhgdib	-2.63846	-3.24245	Down-regulated
Osmr	-2.63327	-2.94618	Down-regulated
Twist1	-2.62048	-2.99303	Down-regulated
Mxra8	-2.61916	-1.90657	Down-regulated
Gpr124	-2.55935	-2.92782	Down-regulated
Parp8	-2.5309	-1.74787	Down-regulated
Leprel2	-2.52863	-1.8298	Down-regulated
Mmp23	-2.52632	-1.86505	Down-regulated
Serping1	-2.52231	-1.69573	Down-regulated
Col5a1	-2.51054	-1.85423	Down-regulated
C1qtnf1	-2.51029	-2.61668	Down-regulated
Col11a1	-2.44873	-3.24917	Down-regulated
Ccl2	-2.42005	-3.20202	Down-regulated
Plekho2	-2.35621	-1.74763	Down-regulated
Grk5	-2.34079	-2.39458	Down-regulated
Col5a2	-2.33662	-2.84959	Down-regulated
Ampd3	-2.33262	-3.49372	Down-regulated
Cxcl1	-2.32396	-3.72603	Down-regulated
Lama2	-2.32253	-2.98176	Down-regulated
Thbs1	-2.29303	-2.39737	Down-regulated
Ttc28	-2.28659	-2.91186	Down-regulated
Foxc2	-2.24233	-1.72663	Down-regulated
Ltbp2	-2.24125	-2.89685	Down-regulated
Wisp1	-2.2233	-2.08523	Down-regulated
Ereg	-2.21052	-4.33674	Down-regulated
Cav2	-2.20322	-1.77425	Down-regulated
Prss23	-2.20164	-2.71481	Down-regulated
Hivep2	-2.18214	-1.85311	Down-regulated
Cdh11	-2.18111	-2.578	Down-regulated
Ddr2	-2.14487	-1.99704	Down-regulated
Tmem176b	-2.14408	-2.49859	Down-regulated
Gsn	-2.13329	-1.86777	Down-regulated
Fkbp10	-2.13312	-2.01607	Down-regulated
Rhoj	-2.12477	-3.57363	Down-regulated
Col6a1	-2.11241	-3.30983	Down-regulated
Nfil3	-2.11099	-2.31669	Down-regulated
Fhl2	-2.09212	-1.76287	Down-regulated
Medag	-2.08304	-2.18108	Down-regulated
Col6a2	-2.07752	-2.75382	Down-regulated
Wnt5a	-2.06574	-1.88552	Down-regulated
Adamts4	-2.0657	-1.81307	Down-regulated
Stard13	-2.05437	-2.63699	Down-regulated
Arhgef3	-2.04139	-3.14754	Down-regulated
Cyp1b1	-2.03448	-2.51442	Down-regulated
Fam115c	-2.03298	-2.5564	Down-regulated
Fbn1	-2.01971	-3.92307	Down-regulated
Cdkn2b	-2.01818	-2.40312	Down-regulated
Nacc2	-2.01718	-1.83835	Down-regulated
Postn	-1.99628	-3.19755	Down-regulated
Fam114a1	-1.98534	-1.73987	Down-regulated
Prrx1	-1.96781	-2.99272	Down-regulated
Prss12	-1.96722	-2.65218	Down-regulated
Cxcl14	-1.95348	-2.7509	Down-regulated
Sgcd	-1.94095	-2.28264	Down-regulated
Dram1	-1.91023	-2.82836	Down-regulated
Sptssb	-1.90332	-4.64614	Down-regulated
Aox1	-1.90116	-3.32015	Down-regulated
Thy1	-1.88774	-2.49983	Down-regulated
C1qtnf3	-1.88749	-2.29468	Down-regulated
Cdo1	-1.88097	-2.89269	Down-regulated
Sdpr	-1.87821	-3.12105	Down-regulated
Ptplad2	-1.86706	-2.02964	Down-regulated
Fmo1	-1.86479	-2.67864	Down-regulated
Epb4.1l3	-1.86363	-2.32185	Down-regulated
F3	-1.85963	-2.64877	Down-regulated
Arhgap29	-2.35778	-2.42453	Down-regulated
Chst12	-1.85824	-2.44757	Down-regulated
Pdzrn3	-1.8837	-2.45403	Down-regulated
Figf	-2.64572	-2.48186	Down-regulated
Rgs4	-3.94056	-2.49893	Down-regulated
Ptprm	-2.02155	-2.50294	Down-regulated
Cdh2	-2.17866	-2.51458	Down-regulated
Ppbp	-4.8106	-2.52621	Down-regulated
Tll1	-3.72124	-2.5296	Down-regulated
Mmp16	-1.94362	-2.54483	Down-regulated
Tgfb1	-2.72784	-2.5486	Down-regulated
Fam198b	-2.95615	-2.56218	Down-regulated
Lgals3bp	-2.62053	-2.59163	Down-regulated
Papss2	-2.77793	-2.6201	Down-regulated
Has2	-2.46391	-2.63099	Down-regulated
Tlr4	-2.2142	-2.63193	Down-regulated
Slc24a3	-2.52966	-2.63845	Down-regulated
Samd4	-1.99095	-2.64426	Down-regulated
Cck	-3.37879	-2.68456	Down-regulated
Cyp7b1	-1.92017	-2.68955	Down-regulated
Il11	-2.90637	-2.70918	Down-regulated
Ehbp1l1	-1.9666	-2.70959	Down-regulated
Dnajb4	-2.08407	-2.71016	Down-regulated
Hoxb9	-2.17272	-2.73006	Down-regulated
Edil3	-2.75341	-2.74022	Down-regulated
Gpx8	-2.24742	-2.74058	Down-regulated
Uggt2	-1.8523	-2.75575	Down-regulated
Golim4	-1.88675	-2.89237	Down-regulated
Fads3	-3.7954	-2.92603	Down-regulated
Ptprd	-3.5881	-2.98473	Down-regulated
Sema3a	-3.59696	-3.00312	Down-regulated
Timp3	-1.9252	-3.01678	Down-regulated
Slit2	-2.68862	-3.02158	Down-regulated
Ctsk	-3.42244	-3.03161	Down-regulated
Plau	-2.88566	-3.06234	Down-regulated
Lrrk2	-2.8465	-3.06602	Down-regulated
Serpine1	-3.04655	-3.08591	Down-regulated
Map6	-2.04899	-3.11685	Down-regulated
Il13ra1	-2.08943	-3.12442	Down-regulated
Slc39a13	-2.24894	-3.13183	Down-regulated
Sema3c	-3.11523	-3.13979	Down-regulated
Vasn	-2.07457	-3.1533	Down-regulated
Fxyd5	-2.30359	-3.17477	Down-regulated
Cd53	-2.04818	-3.23488	Down-regulated
Arhgap24	-3.05328	-3.25541	Down-regulated
Zic1	3.38787	-3.27766	Down-regulated
Lmod1	-2.00501	-3.29439	Down-regulated
Acta1	-2.50243	-3.29718	Down-regulated
Nox4	-2.36258	-3.31323	Down-regulated
Tagln	-2.7554	-3.32335	Down-regulated
Sh3kbp1	-2.06742	-3.33618	Down-regulated
Ngf	-2.0374	-3.37454	Down-regulated
Prkca	-2.14662	-3.40304	Down-regulated
Creb3l1	-3.14677	-3.41808	Down-regulated
Ets1	-2.53317	-3.43393	Down-regulated
Emp3	-2.06026	-3.44909	Down-regulated
Timp2	-2.20952	-3.45913	Down-regulated
Parp3	-2.11877	-3.46888	Down-regulated
Col12a1	-3.10884	-3.49731	Down-regulated
Cdc42ep3	-2.92731	-3.50199	Down-regulated
Plat	-2.87325	-3.53378	Down-regulated
Anxa3	-3.01464	-3.55192	Down-regulated
Smoc2	-3.95468	-3.55765	Down-regulated
Mdfic	-2.02808	-3.57337	Down-regulated
Man2a1	-2.42362	-3.59287	Down-regulated
Vcan	-2.83343	-3.60119	Down-regulated
Cxcl12	-2.4954	-3.60981	Down-regulated
Osr1	-2.10933	-3.6261	Down-regulated
Col1a1	-2.08692	-3.63105	Down-regulated
Il1rl1	-2.86675	-3.65032	Down-regulated
Epha3	-3.95108	-3.65483	Down-regulated
Unc5c	-3.00236	-3.67209	Down-regulated
Olfml2b	-2.50239	-3.67255	Down-regulated
Mrgprf	-2.09397	-3.69587	Down-regulated
Col8a1	-2.94577	-3.71519	Down-regulated
Ankrd1	-3.2473	-3.75883	Down-regulated
Lsp1	-1.97119	-3.82747	Down-regulated
Sorcs2	-1.95658	-3.83995	Down-regulated
Actg2	-1.85981	-3.86739	Down-regulated
Olr1	-3.04501	-3.95097	Down-regulated
Antxr2	-2.72759	-3.98263	Down-regulated
Mmp14	-2.73804	-4.00367	Down-regulated
Pon3	-2.31921	-4.07709	Down-regulated
Npr3	-2.30676	-4.11395	Down-regulated
Igfbp7	-1.93387	-4.15809	Down-regulated
Nov	-2.2394	-4.17191	Down-regulated
Mfap5	-3.1277	-4.20191	Down-regulated
Gjb2	-5.80886	-4.223	Down-regulated
Sec24d	-2.28103	-4.23842	Down-regulated
Tfpi2	-2.71382	-4.34147	Down-regulated
Avpr1a	-3.37697	-4.44208	Down-regulated
Cnn1	-3.93128	-4.44276	Down-regulated
Ctsh	-1.97508	-4.44564	Down-regulated
Aebp1	-2.59871	-4.54993	Down-regulated
Wisp2	-2.43519	-4.83995	Down-regulated
Ccl7	-1.86928	-4.87821	Down-regulated
Inhba	-4.1422	-4.93262	Down-regulated
Tgfb1i1	-2.84536	-5.02905	Down-regulated
Tmem119	-2.254	-5.03169	Down-regulated
Cd248	-2.36885	-5.03547	Down-regulated
Abi3bp	-2.83135	-5.04895	Down-regulated
Loxl1	-2.39629	-5.08029	Down-regulated
Snai2	-3.26911	-5.11074	Down-regulated
Pdgfc	-2.46623	-5.1827	Down-regulated
Ptgs2	-3.97825	-5.2193	Down-regulated
Grem2	-2.04728	-5.23067	Down-regulated
Slc41a2	-2.47119	-5.26753	Down-regulated
Svep1	-5.02349	-5.32333	Down-regulated
Mical2	-3.28381	-5.52008	Down-regulated
Il1r1	-1.94542	-5.55616	Down-regulated
Pla2g4a	-2.41615	-5.62843	Down-regulated
S100a4	-2.41016	-5.75204	Down-regulated
Fibin	-3.47112	-5.78111	Down-regulated
Lum	-2.78448	-5.87205	Down-regulated
Fbln2	-1.91481	-5.89282	Down-regulated
Srpx2	-3.47667	-6.27595	Down-regulated
Cav1	-1.99632	-6.32994	Down-regulated
Rspo2	-2.52911	-6.50182	Down-regulated
Tnmd	-3.30026	-7.26894	Down-regulated
