# Supplementary material for: Involvement of Polycomb Repressive Complex 2 in Maturation of Induced Pluripotent Stem Cells during Reprogramming of Mouse and Human Fibroblasts
Source: PLoS One. 2016 Mar 3;11(3):e0150518. doi: 10.1371/journal.pone.0150518 (PMC4777544; doi:10.1371/journal.pone.0150518)
Supplement: S3 Table — (XLSX) [file pone.0150518.s005.xlsx]

## Sheet: Sheet1
Source	Interaction type	Target
Tbx5	Pdi	1500015o10rik
Setdb1	Pdi	1500015o10rik
Stat3	Pdi	A2m
Nr0b1	Pdi	A2m
Bmi1	Pdi	A2m
Sox2	Pdi	A2m
Sall4	Pdi	A2m
Nanog	Pdi	A2m
Kdm5b	Pdi	Abi3bp
Tbx5	Pdi	Acp6
Smarcd1	Pdi	Acp6
Smad1	Pdi	Acp6
Nr0b1	Pdi	Acp6
Myc	Pdi	Acp6
Mybl2	Pdi	Acp6
Sox2	Pdi	Acp6
Sall4	Pdi	Acp6
Pou5f1	Pdi	Acp6
Nanog	Pdi	Acp6
Suz12	Pdi	Acta1
Pparg	Pdi	Acta1
Ezh2	Pdi	Acta1
Pparg	Pdi	Actg2
Suz12	Pdi	Adamts1
Bap1	Pdi	Adamts1
Nacc1	Pdi	Adamts1
Myc	Pdi	Adamts1
Mtf2	Pdi	Adamts1
Mef2a	Pdi	Adamts1
Ezh2	Pdi	Adamts1
Eed	Pdi	Adamts1
Phc1	Pdi	Adamts1
Jarid2	Pdi	Adamts1
Smarcd1	Pdi	Adamts4
Nfib	Pdi	Adamts4
Nr0b1	Pdi	Adamts4
Pou5f1	Pdi	Adamts4
Suz12	Pdi	Adamts5
Bap1	Pdi	Adamts5
Mtf2	Pdi	Adamts5
Mef2a	Pdi	Adamts5
Ezh2	Pdi	Adamts5
Eed	Pdi	Adamts5
Phc1	Pdi	Adamts5
Jarid2	Pdi	Adamts5
Tfap2c	Pdi	Aebp1
Suz12	Pdi	Aebp1
Bap1	Pdi	Aebp1
Mybl2	Pdi	Aebp1
Mtf2	Pdi	Aebp1
Ezh2	Pdi	Aebp1
Pou5f1	Pdi	Aebp1
Pparg	Pdi	Aldh3a1
Sox2	Pdi	Aldh3a1
Pou5f1	Pdi	Aldh3a1
Nanog	Pdi	Aldh3a1
Kdm5b	Pdi	Alpl
Ezh2	Pdi	Alpl
Ash2l	Pdi	Alpl
Stat3	Pdi	Ampd3
Setdb1	Pdi	Ampd3
Nr3c1	Pdi	Ampd3
Nfe2l2	Pdi	Ampd3
Nr0b1	Pdi	Ampd3
Mtf2	Pdi	Ampd3
Nanog	Pdi	Ampd3
Myb	Pdi	Ampd3
Ash2l	Pdi	Ampd3
Nr3c1	Pdi	Ankrd1
Mef2a	Pdi	Ankrd1
Sox2	Pdi	Ankrd1
Sall4	Pdi	Ankrd1
Nanog	Pdi	Ankrd1
Tbx5	Pdi	Antxr2
Suz12	Pdi	Antxr2
Bap1	Pdi	Antxr2
Pparg	Pdi	Antxr2
Mtf2	Pdi	Antxr2
Ezh2	Pdi	Antxr2
Nanog	Pdi	Antxr2
Stat3	Pdi	Anxa3
Pparg	Pdi	Anxa3
Cebpb	Pdi	Anxa3
Bmi1	Pdi	Aoah
Nanog	Pdi	Aoah
Myb	Pdi	Aoah
Tfap2c	Pdi	Aox1
Setdb1	Pdi	Aox1
Bap1	Pdi	Aox1
Pparg	Pdi	Aox1
Nfe2l2	Pdi	Aox1
Nacc1	Pdi	Aox1
Ezh2	Pdi	Aox1
Sox2	Pdi	Aox1
Pou5f1	Pdi	Aox1
Nanog	Pdi	Aox1
Sox9	Pdi	Apoc1
Smad1	Pdi	Apoc1
Pparg	Pdi	Apoc1
Nr0b1	Pdi	Apoc1
Nacc1	Pdi	Apoc1
Myc	Pdi	Apoc1
Mybl2	Pdi	Apoc1
Esrrb	Pdi	Apoc1
Sox2	Pdi	Apoc1
Sall4	Pdi	Apoc1
Pou5f1	Pdi	Apoc1
Nanog	Pdi	Apoc1
Tfap2c	Pdi	Apoe
Stat3	Pdi	Apoe
Sox9	Pdi	Apoe
Smad1	Pdi	Apoe
Nr0b1	Pdi	Apoe
Myc	Pdi	Apoe
Mybl2	Pdi	Apoe
Sox2	Pdi	Apoe
Pou5f1	Pdi	Apoe
Nanog	Pdi	Apoe
Ash2l	Pdi	Apoe
Tead4	Pdi	Arhgap24
Tbx5	Pdi	Arhgap24
Suz12	Pdi	Arhgap24
Stat3	Pdi	Arhgap24
Smarcd1	Pdi	Arhgap24
Rcor2	Pdi	Arhgap24
Pparg	Pdi	Arhgap24
Mtf2	Pdi	Arhgap24
Sox2	Pdi	Arhgap24
Pou5f1	Pdi	Arhgap24
Myb	Pdi	Arhgap24
Tfcp2l1	Pdi	Arhgap29
Tfap2c	Pdi	Arhgap29
Suz12	Pdi	Arhgap29
Stat3	Pdi	Arhgap29
Pparg	Pdi	Arhgap29
Mtf2	Pdi	Arhgap29
Bmi1	Pdi	Arhgap29
Phc1	Pdi	Arhgap29
Runx1	Pdi	Arhgdib
Nfe2l2	Pdi	Arhgdib
Sall4	Pdi	Arhgdib
Tead4	Pdi	Arhgef3
Setdb1	Pdi	Arhgef3
Myc	Pdi	Arhgef3
Nanog	Pdi	Arhgef3
Ash2l	Pdi	Arhgef3
Rcor2	Pdi	Atf7ip2
Nanog	Pdi	Atf7ip2
Ash2l	Pdi	Atf7ip2
Tfcp2l1	Pdi	Avpr1a
Suz12	Pdi	Avpr1a
Smarcd1	Pdi	Avpr1a
Bap1	Pdi	Avpr1a
Nfe2l2	Pdi	Avpr1a
Mtf2	Pdi	Avpr1a
Ezh2	Pdi	Avpr1a
Eed	Pdi	Avpr1a
Bmi1	Pdi	Avpr1a
Phc1	Pdi	Avpr1a
Jarid2	Pdi	Avpr1a
Tead4	Pdi	Bard1
Sox9	Pdi	Bard1
Smarcd1	Pdi	Bard1
Setdb1	Pdi	Bard1
Myc	Pdi	Bard1
Kdm5b	Pdi	Bard1
Pou5f1	Pdi	Bard1
Ash2l	Pdi	Bard1
Tead4	Pdi	Bicc1
Suz12	Pdi	Bicc1
Bap1	Pdi	Bicc1
Pparg	Pdi	Bicc1
Mtf2	Pdi	Bicc1
Grhl2	Pdi	Bicc1
Ezh2	Pdi	Bicc1
Jarid2	Pdi	Bicc1
Stat3	Pdi	C1qtnf1
Nr3c1	Pdi	C1qtnf1
Cebpb	Pdi	C1qtnf1
Bmi1	Pdi	C1qtnf1
Pparg	Pdi	C1qtnf3
Sox2	Pdi	C1qtnf3
Nanog	Pdi	C1qtnf3
Pparg	Pdi	C3
Tead4	Pdi	Cadm1
Tbx5	Pdi	Cadm1
Suz12	Pdi	Cadm1
Mtf2	Pdi	Cadm1
Dmrt1	Pdi	Cadm1
Ash2l	Pdi	Cadm1
Smarcd1	Pdi	Camkv
Pou5f1	Pdi	Camkv
Suz12	Pdi	Car2
Stat3	Pdi	Car2
Bap1	Pdi	Car2
Nfe2l2	Pdi	Car2
Ezh2	Pdi	Car2
Sall4	Pdi	Car2
Suz12	Pdi	Car4
Sox9	Pdi	Car4
Bap1	Pdi	Car4
Mtf2	Pdi	Car4
Ezh2	Pdi	Car4
Eed	Pdi	Car4
Bmi1	Pdi	Car4
Sall4	Pdi	Car4
Myb	Pdi	Car4
Ash2l	Pdi	Car4
Suz12	Pdi	Casp12
Stat3	Pdi	Casp12
Tbx5	Pdi	Cav1
Suz12	Pdi	Cav1
Sox9	Pdi	Cav1
Bap1	Pdi	Cav1
Pparg	Pdi	Cav1
Mtf2	Pdi	Cav1
Mef2a	Pdi	Cav1
Eed	Pdi	Cav1
Chd7	Pdi	Cav1
Bmi1	Pdi	Cav1
Phc1	Pdi	Cav1
Suz12	Pdi	Cav2
Sox9	Pdi	Cav2
Smarcd1	Pdi	Cav2
Pparg	Pdi	Cav2
Mtf2	Pdi	Cav2
Chd7	Pdi	Cav2
Stat3	Pdi	Ccdc80
Pparg	Pdi	Ccdc80
Suz12	Pdi	Cck
Bap1	Pdi	Cck
Mtf2	Pdi	Cck
Bmi1	Pdi	Cck
Jarid2	Pdi	Cck
Nfib	Pdi	Ccl2
Cebpb	Pdi	Ccl2
Runx1	Pdi	Ccl7
Cebpb	Pdi	Ccl7
Suz12	Pdi	Cd248
Sox9	Pdi	Cd248
Setdb1	Pdi	Cd248
Mtf2	Pdi	Cd248
Dmrt1	Pdi	Cd248
Suz12	Pdi	Cdc42ep3
Smad1	Pdi	Cdc42ep3
Nr3c1	Pdi	Cdc42ep3
Nfe2l2	Pdi	Cdc42ep3
Nr0b1	Pdi	Cdc42ep3
Mtf2	Pdi	Cdc42ep3
Sox2	Pdi	Cdc42ep3
Pou5f1	Pdi	Cdc42ep3
Nanog	Pdi	Cdc42ep3
Myb	Pdi	Cdc42ep3
Ash2l	Pdi	Cdc42ep3
Tfap2c	Pdi	Cdh1
Sox9	Pdi	Cdh1
Setdb1	Pdi	Cdh1
Nr0b1	Pdi	Cdh1
Myc	Pdi	Cdh1
Kdm5b	Pdi	Cdh1
Sox2	Pdi	Cdh1
Sall4	Pdi	Cdh1
Pou5f1	Pdi	Cdh1
Nanog	Pdi	Cdh1
Suz12	Pdi	Cdh11
Setdb1	Pdi	Cdh11
Bap1	Pdi	Cdh11
Pparg	Pdi	Cdh11
Nfe2l2	Pdi	Cdh11
Mtf2	Pdi	Cdh11
Ezh2	Pdi	Cdh11
Eed	Pdi	Cdh11
Dmrt1	Pdi	Cdh11
Phc1	Pdi	Cdh11
Jarid2	Pdi	Cdh11
Tead4	Pdi	Cdh2
Suz12	Pdi	Cdh2
Stat3	Pdi	Cdh2
Smarcd1	Pdi	Cdh2
Bap1	Pdi	Cdh2
Pparg	Pdi	Cdh2
Nucks1	Pdi	Cdh2
Nr3c1	Pdi	Cdh2
Nfe2l2	Pdi	Cdh2
Mtf2	Pdi	Cdh2
Mef2a	Pdi	Cdh2
Ezh2	Pdi	Cdh2
Eed	Pdi	Cdh2
Dmrt1	Pdi	Cdh2
Chd7	Pdi	Cdh2
Phc1	Pdi	Cdh2
Jarid2	Pdi	Cdh2
Tfcp2l1	Pdi	Cdkn2b
Suz12	Pdi	Cdkn2b
Sox9	Pdi	Cdkn2b
Pparg	Pdi	Cdkn2b
Nucks1	Pdi	Cdkn2b
Nfe2l2	Pdi	Cdkn2b
Tfap2c	Pdi	Cdo1
Suz12	Pdi	Cdo1
Kdm5b	Pdi	Cdo1
Cebpb	Pdi	Cdo1
Ash2l	Pdi	Cdo1
Tead4	Pdi	Chst12
Tfap2c	Pdi	Chst12
Tbx5	Pdi	Chst12
Sox9	Pdi	Chst12
Setdb1	Pdi	Chst12
Pparg	Pdi	Chst12
Ezh2	Pdi	Chst12
Dmrt1	Pdi	Chst12
Cebpb	Pdi	Chst12
Suz12	Pdi	Cldn6
Sox2	Pdi	Cldn6
Nanog	Pdi	Cldn6
Tfap2c	Pdi	Cldn7
Suz12	Pdi	Cldn7
Setdb1	Pdi	Cldn7
Bmi1	Pdi	Cldn7
Pou5f1	Pdi	Cldn7
Suz12	Pdi	Cnn1
Smarcd1	Pdi	Col11a1
Suz12	Pdi	Col12a1
Stat3	Pdi	Col12a1
Sox9	Pdi	Col12a1
Smarcd1	Pdi	Col12a1
Bap1	Pdi	Col12a1
Pparg	Pdi	Col12a1
Mtf2	Pdi	Col12a1
Mef2a	Pdi	Col12a1
Ezh2	Pdi	Col12a1
Eed	Pdi	Col12a1
Phc1	Pdi	Col12a1
Jarid2	Pdi	Col12a1
Setdb1	Pdi	Col1a1
Cebpb	Pdi	Col1a1
Pparg	Pdi	Col3a1
Nanog	Pdi	Col3a1
Suz12	Pdi	Col5a1
Sox9	Pdi	Col5a1
Pparg	Pdi	Col5a1
Nfe2l2	Pdi	Col5a1
Mtf2	Pdi	Col5a1
Ezh2	Pdi	Col5a1
Tead4	Pdi	Col5a2
Pparg	Pdi	Col5a2
Pparg	Pdi	Col6a1
Pparg	Pdi	Col6a2
Smarcd1	Pdi	Col6a3
Ezh2	Pdi	Col6a3
Dmrt1	Pdi	Col6a3
Suz12	Pdi	Creb3l1
Runx1	Pdi	Creb3l1
Pparg	Pdi	Creb3l1
Sall4	Pdi	Creb3l1
Ash2l	Pdi	Creb3l1
Suz12	Pdi	Csf1
Stat3	Pdi	Csf1
Nucks1	Pdi	Csf1
Nfib	Pdi	Csf1
Mtf2	Pdi	Csf1
Ezh2	Pdi	Csf1
Myb	Pdi	Csf1
Jarid2	Pdi	Csf1
Tead4	Pdi	Csgalnact1
Suz12	Pdi	Csgalnact1
Mtf2	Pdi	Csgalnact1
Cebpb	Pdi	Csgalnact1
Tead4	Pdi	Ctnnal1
Tfcp2l1	Pdi	Ctnnal1
Setdb1	Pdi	Ctnnal1
Kdm5b	Pdi	Ctnnal1
Sox2	Pdi	Ctnnal1
Nanog	Pdi	Ctnnal1
Tbx5	Pdi	Ctsh
Suz12	Pdi	Ctsh
Setdb1	Pdi	Ctsh
Tead4	Pdi	Ctsk
Sox9	Pdi	Ctsk
Cebpb	Pdi	Ctsk
Myb	Pdi	Ctsk
Tead4	Pdi	Cxcl1
Tbx5	Pdi	Cxcl1
Suz12	Pdi	Cxcl1
Pparg	Pdi	Cxcl1
Mtf2	Pdi	Cxcl1
Suz12	Pdi	Cxcl12
Bap1	Pdi	Cxcl12
Pparg	Pdi	Cxcl12
Nucks1	Pdi	Cxcl12
Mtf2	Pdi	Cxcl12
Ezh2	Pdi	Cxcl12
Eed	Pdi	Cxcl12
Esrrb	Pdi	Cxcl12
Sox2	Pdi	Cxcl12
Phc1	Pdi	Cxcl12
Nanog	Pdi	Cxcl12
Jarid2	Pdi	Cxcl12
Suz12	Pdi	Cxcl14
Sox9	Pdi	Cxcl14
Bap1	Pdi	Cxcl14
Nr0b1	Pdi	Cxcl14
Mtf2	Pdi	Cxcl14
Ezh2	Pdi	Cxcl14
Bmi1	Pdi	Cxcl14
Pou5f1	Pdi	Cxcl14
Jarid2	Pdi	Cxcl14
Suz12	Pdi	Cxcl5
Pparg	Pdi	Cxcl5
Nfe2l2	Pdi	Cxcl5
Mtf2	Pdi	Cxcl5
Eed	Pdi	Cxcl5
Tead4	Pdi	Cyct
Pparg	Pdi	Cyct
Mybl2	Pdi	Cyct
Nanog	Pdi	Cyct
Tfcp2l1	Pdi	Cyp1b1
Tfap2c	Pdi	Cyp1b1
Suz12	Pdi	Cyp1b1
Stat3	Pdi	Cyp1b1
Sox9	Pdi	Cyp1b1
Bap1	Pdi	Cyp1b1
Pparg	Pdi	Cyp1b1
Nfe2l2	Pdi	Cyp1b1
Mtf2	Pdi	Cyp1b1
Ezh2	Pdi	Cyp1b1
Eed	Pdi	Cyp1b1
Phc1	Pdi	Cyp1b1
Nanog	Pdi	Cyp1b1
Jarid2	Pdi	Cyp1b1
Suz12	Pdi	Cyp7b1
Stat3	Pdi	Cyp7b1
Nanog	Pdi	Cyp7b1
Ash2l	Pdi	Cyp7b1
Tead4	Pdi	Dab1
Tfcp2l1	Pdi	Dab1
Suz12	Pdi	Dab1
Setdb1	Pdi	Dab1
Bap1	Pdi	Dab1
Myc	Pdi	Dab1
Mtf2	Pdi	Dab1
Bmi1	Pdi	Dab1
Sox2	Pdi	Dab1
Pou5f1	Pdi	Dab1
Nanog	Pdi	Dab1
Pparg	Pdi	Ddr2
Nr3c1	Pdi	Ddr2
Nfe2l2	Pdi	Ddr2
Mef2a	Pdi	Ddr2
Nanog	Pdi	Ddr2
Suz12	Pdi	Ddx25
Setdb1	Pdi	Ddx25
Myc	Pdi	Ddx25
Sox2	Pdi	Ddx25
Setdb1	Pdi	Dnajb4
Myc	Pdi	Dnajb4
Mef2a	Pdi	Dnajb4
Dmrt1	Pdi	Dnajb4
Sox2	Pdi	Dnajb4
Tfap2c	Pdi	Dnmt3b
Suz12	Pdi	Dnmt3b
Setdb1	Pdi	Dnmt3b
Kdm5b	Pdi	Dnmt3b
Ezh2	Pdi	Dnmt3b
Sox2	Pdi	Dnmt3b
Sall4	Pdi	Dnmt3b
Pou5f1	Pdi	Dnmt3b
Nanog	Pdi	Dnmt3b
Setdb1	Pdi	Dnmt3l
Myc	Pdi	Dnmt3l
Sox2	Pdi	Dnmt3l
Pou5f1	Pdi	Dnmt3l
Nanog	Pdi	Dnmt3l
Tead4	Pdi	Dppa4
Nfe2l2	Pdi	Dppa4
Mybl2	Pdi	Dppa4
Sox2	Pdi	Dppa4
Sall4	Pdi	Dppa4
Pou5f1	Pdi	Dppa4
Nanog	Pdi	Dppa4
Ash2l	Pdi	Dppa5a
Tead4	Pdi	Dpysl5
Suz12	Pdi	Dpysl5
Setdb1	Pdi	Dpysl5
Bap1	Pdi	Dpysl5
Ezh2	Pdi	Dpysl5
Dmrt1	Pdi	Dpysl5
Pou5f1	Pdi	Dpysl5
Suz12	Pdi	Dram1
Sox9	Pdi	Dram1
Kdm5b	Pdi	Dram1
Cebpb	Pdi	Dram1
Tfap2c	Pdi	Dsg2
Stat3	Pdi	Dsg2
Sox9	Pdi	Dsg2
Setdb1	Pdi	Dsg2
Pparg	Pdi	Dtl
Myc	Pdi	Dtl
Kdm5b	Pdi	Dtl
Cebpb	Pdi	Dtl
Pou5f1	Pdi	Dtl
Nanog	Pdi	Dtl
Tbx5	Pdi	Dyrk3
Setdb1	Pdi	Dyrk3
Runx1	Pdi	Dyrk3
Nr0b1	Pdi	Dyrk3
Nacc1	Pdi	Dyrk3
Myc	Pdi	Dyrk3
Cebpb	Pdi	Dyrk3
Sox2	Pdi	Dyrk3
Sall4	Pdi	Dyrk3
Pou5f1	Pdi	Dyrk3
Nanog	Pdi	Dyrk3
Tead4	Pdi	Ebf1
Suz12	Pdi	Ebf1
Stat3	Pdi	Ebf1
Smarcd1	Pdi	Ebf1
Setdb1	Pdi	Ebf1
Bap1	Pdi	Ebf1
Pparg	Pdi	Ebf1
Mtf2	Pdi	Ebf1
Kdm5b	Pdi	Ebf1
Ezh2	Pdi	Ebf1
Eed	Pdi	Ebf1
Bmi1	Pdi	Ebf1
Sox2	Pdi	Ebf1
Pou5f1	Pdi	Ebf1
Phc1	Pdi	Ebf1
Nanog	Pdi	Ebf1
Jarid2	Pdi	Ebf1
Ash2l	Pdi	Ebf1
Suz12	Pdi	Edil3
Bap1	Pdi	Edil3
Mtf2	Pdi	Edil3
Ezh2	Pdi	Edil3
Esrrb	Pdi	Edil3
Pou5f1	Pdi	Edil3
Phc1	Pdi	Edil3
Suz12	Pdi	Efemp1
Pparg	Pdi	Efemp1
Nr3c1	Pdi	Efemp1
Mef2a	Pdi	Ehbp1l1
Dmrt1	Pdi	Ehbp1l1
Sox9	Pdi	Emp3
Runx1	Pdi	Emp3
Myc	Pdi	Emp3
Mybl2	Pdi	Emp3
Myb	Pdi	Emp3
Tead4	Pdi	Epb4.1l3
Suz12	Pdi	Epb4.1l3
Stat3	Pdi	Epb4.1l3
Setdb1	Pdi	Epb4.1l3
Pparg	Pdi	Epb4.1l3
Nr3c1	Pdi	Epb4.1l3
Mtf2	Pdi	Epb4.1l3
Esrrb	Pdi	Epb4.1l3
Sox2	Pdi	Epb4.1l3
Pou5f1	Pdi	Epb4.1l3
Nanog	Pdi	Epb4.1l3
Suz12	Pdi	Epcam
Sox9	Pdi	Epcam
Kdm5b	Pdi	Epcam
Ash2l	Pdi	Epcam
Suz12	Pdi	Epha3
Smarcd1	Pdi	Epha3
Mtf2	Pdi	Epha3
Eed	Pdi	Epha3
Bmi1	Pdi	Epha3
Sox2	Pdi	Epha3
Pou5f1	Pdi	Epha3
Nanog	Pdi	Epha3
Ash2l	Pdi	Epha3
Tfap2c	Pdi	Erbb3
Sox9	Pdi	Erbb3
Nfib	Pdi	Erbb3
Kdm5b	Pdi	Erbb3
Grhl2	Pdi	Erbb3
Pou5f1	Pdi	Erbb3
Ash2l	Pdi	Erbb3
Suz12	Pdi	Ereg
Mtf2	Pdi	Ereg
Suz12	Pdi	Esrp1
Ezh2	Pdi	Esrp1
Bmi1	Pdi	Esrp1
Tead4	Pdi	Esrrb
Suz12	Pdi	Esrrb
Stat3	Pdi	Esrrb
Smad1	Pdi	Esrrb
Bap1	Pdi	Esrrb
Kdm5b	Pdi	Esrrb
Grhl2	Pdi	Esrrb
Ezh2	Pdi	Esrrb
Dmrt1	Pdi	Esrrb
Bmi1	Pdi	Esrrb
Pou5f1	Pdi	Esrrb
Nanog	Pdi	Esrrb
Jarid2	Pdi	Esrrb
Tbx5	Pdi	Ets1
Suz12	Pdi	Ets1
Bap1	Pdi	Ets1
Pparg	Pdi	Ets1
Nucks1	Pdi	Ets1
Nfe2l2	Pdi	Ets1
Ezh2	Pdi	Ets1
Bmi1	Pdi	Ets1
Sox2	Pdi	Ets1
Smad1	Pdi	F2rl1
Setdb1	Pdi	F2rl1
Nacc1	Pdi	F2rl1
Myc	Pdi	F2rl1
Dmrt1	Pdi	F2rl1
Bmi1	Pdi	F2rl1
Sox2	Pdi	F2rl1
Sall4	Pdi	F2rl1
Nanog	Pdi	F2rl1
Ash2l	Pdi	F2rl1
Tbx5	Pdi	F3
Suz12	Pdi	F3
Pparg	Pdi	F3
Nucks1	Pdi	F3
Nr3c1	Pdi	F3
Nfe2l2	Pdi	F3
Myc	Pdi	F3
Sall4	Pdi	F3
Ash2l	Pdi	F3
Tfcp2l1	Pdi	Fabp3
Tfap2c	Pdi	Fabp3
Stat3	Pdi	Fabp3
Pparg	Pdi	Fabp3
Nr0b1	Pdi	Fabp3
Myc	Pdi	Fabp3
Esrrb	Pdi	Fabp3
Sox2	Pdi	Fabp3
Pou5f1	Pdi	Fabp3
Nanog	Pdi	Fabp3
Tfap2c	Pdi	Fads3
Suz12	Pdi	Fads3
Bap1	Pdi	Fads3
Pparg	Pdi	Fads3
Mtf2	Pdi	Fads3
Ezh2	Pdi	Fads3
Dmrt1	Pdi	Fads3
Suz12	Pdi	Fam114a1
Sox9	Pdi	Fam198b
Pparg	Pdi	Fam198b
Sox9	Pdi	Fbln2
Pparg	Pdi	Fbln2
Suz12	Pdi	Fbln5
Nfib	Pdi	Fbln5
Mtf2	Pdi	Fbln5
Pou5f1	Pdi	Fbln5
Nanog	Pdi	Fbln5
Tead4	Pdi	Fbn1
Suz12	Pdi	Fbn1
Bap1	Pdi	Fbn1
Mtf2	Pdi	Fbn1
Ezh2	Pdi	Fbn1
Eed	Pdi	Fbn1
Phc1	Pdi	Fbn1
Jarid2	Pdi	Fbn1
Tead4	Pdi	Fbn2
Tbx5	Pdi	Fbn2
Suz12	Pdi	Fbn2
Stat3	Pdi	Fbn2
Sox9	Pdi	Fbn2
Bap1	Pdi	Fbn2
Pparg	Pdi	Fbn2
Nr0b1	Pdi	Fbn2
Mtf2	Pdi	Fbn2
Ezh2	Pdi	Fbn2
Eed	Pdi	Fbn2
Dmrt1	Pdi	Fbn2
Phc1	Pdi	Fbn2
Jarid2	Pdi	Fbn2
Tfcp2l1	Pdi	Fetub
Tbx5	Pdi	Fetub
Nfe2l2	Pdi	Fetub
Ash2l	Pdi	Fetub
Nr0b1	Pdi	Fgfbp1
Nacc1	Pdi	Fgfbp1
Sox2	Pdi	Fgfbp1
Sall4	Pdi	Fgfbp1
Pou5f1	Pdi	Fgfbp1
Nanog	Pdi	Fgfbp1
Ash2l	Pdi	Fgfbp1
Tfap2c	Pdi	Fhl2
Suz12	Pdi	Fhl2
Pparg	Pdi	Fhl2
Mtf2	Pdi	Fhl2
Mef2a	Pdi	Fhl2
Eed	Pdi	Fhl2
Bmi1	Pdi	Fhl2
Suz12	Pdi	Fibin
Bmi1	Pdi	Fibin
Sox9	Pdi	Figf
Suz12	Pdi	Fkbp10
Smad1	Pdi	Fkbp10
Setdb1	Pdi	Fkbp10
Pparg	Pdi	Fkbp10
Myc	Pdi	Fkbp10
Mybl2	Pdi	Fkbp10
Jarid2	Pdi	Fkbp10
Bmi1	Pdi	Fmo1
Suz12	Pdi	Foxc2
Stat3	Pdi	Foxc2
Setdb1	Pdi	Foxc2
Bap1	Pdi	Foxc2
Myc	Pdi	Foxc2
Mtf2	Pdi	Foxc2
Kdm5b	Pdi	Foxc2
Ezh2	Pdi	Foxc2
Eed	Pdi	Foxc2
Bmi1	Pdi	Foxc2
Phc1	Pdi	Foxc2
Jarid2	Pdi	Foxc2
Tfcp2l1	Pdi	Fxyd5
Suz12	Pdi	Fxyd5
Mtf2	Pdi	Fxyd5
Myb	Pdi	Fxyd5
Suz12	Pdi	Gas6
Smarcd1	Pdi	Gas6
Bap1	Pdi	Gas6
Mtf2	Pdi	Gas6
Grhl2	Pdi	Gas6
Ezh2	Pdi	Gas6
Dmrt1	Pdi	Gas6
Esrrb	Pdi	Gas6
Ash2l	Pdi	Gas6
Setdb1	Pdi	Gdf3
Nr0b1	Pdi	Gdf3
Nacc1	Pdi	Gdf3
Myc	Pdi	Gdf3
Sox2	Pdi	Gdf3
Sall4	Pdi	Gdf3
Pou5f1	Pdi	Gdf3
Nanog	Pdi	Gdf3
Suz12	Pdi	Gjb2
Setdb1	Pdi	Gjb2
Mtf2	Pdi	Gjb2
Bmi1	Pdi	Gjb2
Pou5f1	Pdi	Gjb2
Phc1	Pdi	Gjb2
Jarid2	Pdi	Gjb2
Stat3	Pdi	Gldc
Setdb1	Pdi	Gldc
Myc	Pdi	Gldc
Kdm5b	Pdi	Gldc
Cebpb	Pdi	Gldc
Sox2	Pdi	Gldc
Nanog	Pdi	Gldc
Cebpb	Pdi	Gng3
Pou5f1	Pdi	Gng3
Nanog	Pdi	Gng3
Suz12	Pdi	Golim4
Sox9	Pdi	Golim4
Nfe2l2	Pdi	Golim4
Mtf2	Pdi	Golim4
Bmi1	Pdi	Golim4
Suz12	Pdi	Gpr124
Smarcd1	Pdi	Gpr124
Bap1	Pdi	Gpr124
Pparg	Pdi	Gpr124
Nr0b1	Pdi	Gpr124
Nacc1	Pdi	Gpr124
Mtf2	Pdi	Gpr124
Grhl2	Pdi	Gpr124
Ezh2	Pdi	Gpr124
Eed	Pdi	Gpr124
Dmrt1	Pdi	Gpr124
Sox2	Pdi	Gpr124
Sall4	Pdi	Gpr124
Pou5f1	Pdi	Gpr124
Phc1	Pdi	Gpr124
Nanog	Pdi	Gpr124
Jarid2	Pdi	Gpr124
Ash2l	Pdi	Gpr124
Bmi1	Pdi	Gpx8
Ash2l	Pdi	Gpx8
Tfap2c	Pdi	Grb7
Nucks1	Pdi	Grb7
Mybl2	Pdi	Grb7
Dmrt1	Pdi	Grb7
Pou5f1	Pdi	Grb7
Ash2l	Pdi	Grb7
Tead4	Pdi	Grem2
Suz12	Pdi	Grem2
Mtf2	Pdi	Grem2
Suz12	Pdi	Grk5
Pparg	Pdi	Grk5
Nfe2l2	Pdi	Grk5
Ezh2	Pdi	Grk5
Tfap2c	Pdi	Grtp1
Setdb1	Pdi	Grtp1
Nr0b1	Pdi	Grtp1
Myc	Pdi	Grtp1
Pou5f1	Pdi	Grtp1
Nanog	Pdi	Grtp1
Tbx5	Pdi	Gsn
Suz12	Pdi	Gsn
Sox9	Pdi	Gsn
Smad1	Pdi	Gsn
Pparg	Pdi	Gsn
Mtf2	Pdi	Gsn
Cebpb	Pdi	Gsn
Sox2	Pdi	Gsn
Pou5f1	Pdi	Gsn
Nanog	Pdi	Gsn
Myb	Pdi	Gsn
Setdb1	Pdi	Gtsf1l
Myb	Pdi	Gtsf1l
Suz12	Pdi	Has2
Stat3	Pdi	Has2
Smarcd1	Pdi	Has2
Smad1	Pdi	Has2
Bap1	Pdi	Has2
Nfe2l2	Pdi	Has2
Myc	Pdi	Has2
Mybl2	Pdi	Has2
Ezh2	Pdi	Has2
Bmi1	Pdi	Has2
Pou5f1	Pdi	Has2
Nanog	Pdi	Has2
Jarid2	Pdi	Has2
Tfcp2l1	Pdi	Hivep2
Suz12	Pdi	Hivep2
Setdb1	Pdi	Hivep2
Bap1	Pdi	Hivep2
Pparg	Pdi	Hivep2
Nr3c1	Pdi	Hivep2
Mtf2	Pdi	Hivep2
Kdm5b	Pdi	Hivep2
Grhl2	Pdi	Hivep2
Ezh2	Pdi	Hivep2
Bmi1	Pdi	Hivep2
Sall4	Pdi	Hivep2
Pou5f1	Pdi	Hivep2
Nanog	Pdi	Hivep2
Jarid2	Pdi	Hivep2
Stat3	Pdi	Hormad1
Setdb1	Pdi	Hormad1
Mybl2	Pdi	Hormad1
Sox2	Pdi	Hormad1
Tead4	Pdi	Hoxb9
Suz12	Pdi	Hoxb9
Stat3	Pdi	Hoxb9
Bap1	Pdi	Hoxb9
Mtf2	Pdi	Hoxb9
Kdm5b	Pdi	Hoxb9
Ezh2	Pdi	Hoxb9
Dmrt1	Pdi	Hoxb9
Bmi1	Pdi	Hoxb9
Pou5f1	Pdi	Hoxb9
Jarid2	Pdi	Hoxb9
Suz12	Pdi	Hoxc8
Stat3	Pdi	Hoxc8
Setdb1	Pdi	Hoxc8
Bap1	Pdi	Hoxc8
Pparg	Pdi	Hoxc8
Mtf2	Pdi	Hoxc8
Kdm5b	Pdi	Hoxc8
Ezh2	Pdi	Hoxc8
Bmi1	Pdi	Hoxc8
Phc1	Pdi	Hoxc8
Jarid2	Pdi	Hoxc8
Suz12	Pdi	Hs6St2
Bap1	Pdi	Hs6St2
Nr0b1	Pdi	Hs6St2
Nacc1	Pdi	Hs6St2
Mtf2	Pdi	Hs6St2
Ezh2	Pdi	Hs6St2
Sox2	Pdi	Hs6St2
Sall4	Pdi	Hs6St2
Pou5f1	Pdi	Hs6St2
Nanog	Pdi	Hs6St2
Jarid2	Pdi	Hs6St2
Tfap2c	Pdi	Hunk
Tbx5	Pdi	Hunk
Suz12	Pdi	Hunk
Setdb1	Pdi	Hunk
Nacc1	Pdi	Hunk
Myc	Pdi	Hunk
Mtf2	Pdi	Hunk
Dmrt1	Pdi	Hunk
Bmi1	Pdi	Hunk
Ash2l	Pdi	Hunk
Suz12	Pdi	Igf2
Setdb1	Pdi	Igf2
Bap1	Pdi	Igf2
Mtf2	Pdi	Igf2
Ezh2	Pdi	Igf2
Eed	Pdi	Igf2
Dmrt1	Pdi	Igf2
Bmi1	Pdi	Igf2
Phc1	Pdi	Igf2
Nanog	Pdi	Igf2
Jarid2	Pdi	Igf2
Tfcp2l1	Pdi	Igfbp2
Nr0b1	Pdi	Igfbp2
Nacc1	Pdi	Igfbp2
Myc	Pdi	Igfbp2
Mybl2	Pdi	Igfbp2
Kdm5b	Pdi	Igfbp2
Sox2	Pdi	Igfbp2
Sall4	Pdi	Igfbp2
Pou5f1	Pdi	Igfbp2
Nanog	Pdi	Igfbp2
Ash2l	Pdi	Igfbp2
Suz12	Pdi	Igfbp3
Stat3	Pdi	Igfbp3
Setdb1	Pdi	Igfbp3
Nfe2l2	Pdi	Igfbp3
Mtf2	Pdi	Igfbp3
Sall4	Pdi	Igfbp3
Pou5f1	Pdi	Igfbp3
Suz12	Pdi	Igfbp7
Sox9	Pdi	Igfbp7
Pparg	Pdi	Igfbp7
Nfe2l2	Pdi	Igfbp7
Mtf2	Pdi	Igfbp7
Dmrt1	Pdi	Igfbp7
Cebpb	Pdi	Igfbp7
Pou5f1	Pdi	Igfbp7
Suz12	Pdi	Il11
Suz12	Pdi	Il13ra1
Myb	Pdi	Il13ra1
Runx1	Pdi	Il1r1
Cebpb	Pdi	Il1r1
Smarcd1	Pdi	Il1rl1
Suz12	Pdi	Inhba
Pparg	Pdi	Inhba
Mtf2	Pdi	Inhba
Nanog	Pdi	Inhba
Suz12	Pdi	Irf6
Nr0b1	Pdi	Irf6
Kdm5b	Pdi	Irf6
Pou5f1	Pdi	Irf6
Nanog	Pdi	Islr
Tead4	Pdi	Jarid2
Tfap2c	Pdi	Jarid2
Stat3	Pdi	Jarid2
Smad1	Pdi	Jarid2
Rcor2	Pdi	Jarid2
Pparg	Pdi	Jarid2
Nr0b1	Pdi	Jarid2
Nacc1	Pdi	Jarid2
Myc	Pdi	Jarid2
Mybl2	Pdi	Jarid2
Kdm5b	Pdi	Jarid2
Ezh2	Pdi	Jarid2
Dmrt1	Pdi	Jarid2
Sox2	Pdi	Jarid2
Sall4	Pdi	Jarid2
Pou5f1	Pdi	Jarid2
Nanog	Pdi	Jarid2
Ash2l	Pdi	Jarid2
Suz12	Pdi	Kcnk1
Bap1	Pdi	Kcnk1
Myc	Pdi	Kcnk1
Mtf2	Pdi	Kcnk1
Mef2a	Pdi	Kcnk1
Ezh2	Pdi	Kcnk1
Esrrb	Pdi	Kcnk1
Sox2	Pdi	Kcnk1
Pou5f1	Pdi	Kcnk1
Nanog	Pdi	Kcnk1
Tead4	Pdi	Kif18a
Pparg	Pdi	Kif18a
Nr0b1	Pdi	Kif18a
Myc	Pdi	Kif18a
Mybl2	Pdi	Kif18a
Kdm5b	Pdi	Kif18a
Esrrb	Pdi	Kif18a
Sox2	Pdi	Kif18a
Sall4	Pdi	Kif18a
Pou5f1	Pdi	Kif18a
Nanog	Pdi	Kif18a
Tead4	Pdi	Krt18
Tfap2c	Pdi	Krt18
Tbx5	Pdi	Krt18
Suz12	Pdi	Krt18
Sox9	Pdi	Krt18
Mtf2	Pdi	Krt18
Dmrt1	Pdi	Krt18
Suz12	Pdi	Lama2
Sox9	Pdi	Lama2
Smarcd1	Pdi	Lama2
Pparg	Pdi	Lama2
Nfe2l2	Pdi	Lama2
Tfcp2l1	Pdi	Laptm5
Sox9	Pdi	Laptm5
Runx1	Pdi	Laptm5
Nr0b1	Pdi	Laptm5
Pou5f1	Pdi	Laptm5
Sox9	Pdi	Lbp
Nucks1	Pdi	Lbp
Suz12	Pdi	Lef1
Stat3	Pdi	Lef1
Smarcd1	Pdi	Lef1
Smad1	Pdi	Lef1
Setdb1	Pdi	Lef1
Bap1	Pdi	Lef1
Pparg	Pdi	Lef1
Myc	Pdi	Lef1
Mtf2	Pdi	Lef1
Kdm5b	Pdi	Lef1
Ezh2	Pdi	Lef1
Eed	Pdi	Lef1
Dmrt1	Pdi	Lef1
Bmi1	Pdi	Lef1
Sox2	Pdi	Lef1
Pou5f1	Pdi	Lef1
Phc1	Pdi	Lef1
Nanog	Pdi	Lef1
Jarid2	Pdi	Lef1
Ash2l	Pdi	Lef1
Suz12	Pdi	Lefty1
Sox9	Pdi	Lefty1
Setdb1	Pdi	Lefty1
Nfe2l2	Pdi	Lefty1
Nr0b1	Pdi	Lefty1
Nacc1	Pdi	Lefty1
Sox2	Pdi	Lefty1
Sall4	Pdi	Lefty1
Pou5f1	Pdi	Lefty1
Nanog	Pdi	Lefty1
Tead4	Pdi	Leprel2
Setdb1	Pdi	Leprel2
Mybl2	Pdi	Leprel2
Sox2	Pdi	Leprel2
Pou5f1	Pdi	Leprel2
Nanog	Pdi	Leprel2
Myc	Pdi	Lgals3bp
Ezh2	Pdi	Lin28a
Cebpb	Pdi	Lin28a
Bmi1	Pdi	Lin28a
Mef2a	Pdi	Lmod1
Suz12	Pdi	Loxl1
Setdb1	Pdi	Loxl1
Bap1	Pdi	Loxl1
Pparg	Pdi	Loxl1
Mtf2	Pdi	Loxl1
Grhl2	Pdi	Loxl1
Eed	Pdi	Loxl1
Pou5f1	Pdi	Loxl1
Nanog	Pdi	Loxl1
Tbx5	Pdi	Lrrk2
Suz12	Pdi	Lrrk2
Smarcd1	Pdi	Lrrk2
Setdb1	Pdi	Lrrk2
Pparg	Pdi	Lrrk2
Mtf2	Pdi	Lrrk2
Kdm5b	Pdi	Lrrk2
Myb	Pdi	Lrrk2
Sox9	Pdi	Lsp1
Dmrt1	Pdi	Lsp1
Tfap2c	Pdi	Lsr
Sox9	Pdi	Lsr
Setdb1	Pdi	Lsr
Runx1	Pdi	Lsr
Myc	Pdi	Lsr
Bmi1	Pdi	Lsr
Sox2	Pdi	Lsr
Suz12	Pdi	Ltbp2
Setdb1	Pdi	Ltbp2
Bap1	Pdi	Ltbp2
Pparg	Pdi	Ltbp2
Mtf2	Pdi	Ltbp2
Ezh2	Pdi	Ltbp2
Eed	Pdi	Ltbp2
Jarid2	Pdi	Ltbp2
Tead4	Pdi	Man2a1
Suz12	Pdi	Man2a1
Bap1	Pdi	Man2a1
Pparg	Pdi	Man2a1
Nr3c1	Pdi	Man2a1
Nfe2l2	Pdi	Man2a1
Mtf2	Pdi	Man2a1
Nanog	Pdi	Man2a1
Myb	Pdi	Man2a1
Nr3c1	Pdi	Map7
Tbx5	Pdi	Matn2
Sox9	Pdi	Matn2
Pparg	Pdi	Matn2
Nfe2l2	Pdi	Matn2
Sox2	Pdi	Matn2
Ash2l	Pdi	Matn2
Suz12	Pdi	Mdfic
Pparg	Pdi	Mdfic
Nucks1	Pdi	Mdfic
Nfe2l2	Pdi	Mdfic
Mtf2	Pdi	Mdfic
Chd7	Pdi	Mdfic
Cebpb	Pdi	Mdfic
Pou5f1	Pdi	Mdfic
Nanog	Pdi	Mdfic
Suz12	Pdi	Meox2
Smarcd1	Pdi	Meox2
Bap1	Pdi	Meox2
Mtf2	Pdi	Meox2
Ezh2	Pdi	Meox2
Eed	Pdi	Meox2
Pou5f1	Pdi	Meox2
Nanog	Pdi	Meox2
Jarid2	Pdi	Meox2
Stat3	Pdi	Mfap5
Pou5f1	Pdi	Mfap5
Nanog	Pdi	Mfap5
Tbx5	Pdi	Mgp
Bmi1	Pdi	Mgp
Tfcp2l1	Pdi	Mical2
Suz12	Pdi	Mical2
Sox9	Pdi	Mical2
Setdb1	Pdi	Mical2
Tead4	Pdi	Mkrn1
Tfcp2l1	Pdi	Mkrn1
Stat3	Pdi	Mkrn1
Smad1	Pdi	Mkrn1
Setdb1	Pdi	Mkrn1
Nr0b1	Pdi	Mkrn1
Myc	Pdi	Mkrn1
Mybl2	Pdi	Mkrn1
Kdm5b	Pdi	Mkrn1
Sox2	Pdi	Mkrn1
Pou5f1	Pdi	Mkrn1
Nanog	Pdi	Mkrn1
Myb	Pdi	Mkrn1
Suz12	Pdi	Mmp14
Runx1	Pdi	Mmp14
Nucks1	Pdi	Mmp14
Nr0b1	Pdi	Mmp14
Mtf2	Pdi	Mmp14
Bmi1	Pdi	Mmp14
Pou5f1	Pdi	Mmp14
Nanog	Pdi	Mmp14
Ash2l	Pdi	Mmp14
Suz12	Pdi	Mmp16
Bap1	Pdi	Mmp16
Ezh2	Pdi	Mmp16
Pou5f1	Pdi	Mmp16
Phc1	Pdi	Mmp16
Suz12	Pdi	Mmp23
Stat3	Pdi	Mmp23
Pparg	Pdi	Mmp23
Nr0b1	Pdi	Mmp23
Myc	Pdi	Mmp23
Pou5f1	Pdi	Mmp23
Nanog	Pdi	Mmp23
Stat3	Pdi	Morc1
Smarcd1	Pdi	Morc1
Smad1	Pdi	Morc1
Nr3c1	Pdi	Morc1
Myc	Pdi	Morc1
Mybl2	Pdi	Morc1
Kdm5b	Pdi	Morc1
Sox2	Pdi	Morc1
Sall4	Pdi	Morc1
Pou5f1	Pdi	Morc1
Nanog	Pdi	Morc1
Suz12	Pdi	Mpzl2
Cebpb	Pdi	Mpzl2
Bmi1	Pdi	Mpzl2
Sox9	Pdi	Mrgprf
Grhl2	Pdi	Mrgprf
Setdb1	Pdi	Mtmr7
Kdm5b	Pdi	Mtmr7
Esrrb	Pdi	Mtmr7
Suz12	Pdi	Mxra8
Sox9	Pdi	Mxra8
Runx1	Pdi	Mxra8
Tead4	Pdi	Myb
Tfcp2l1	Pdi	Myb
Tfap2c	Pdi	Myb
Suz12	Pdi	Myb
Stat3	Pdi	Myb
Bap1	Pdi	Myb
Myc	Pdi	Myb
Mtf2	Pdi	Myb
Ezh2	Pdi	Myb
Cebpb	Pdi	Myb
Bmi1	Pdi	Myb
Pou5f1	Pdi	Myb
Nanog	Pdi	Myb
Jarid2	Pdi	Myb
Ash2l	Pdi	Myb
Tfap2c	Pdi	Mybl2
Stat3	Pdi	Mybl2
Smarcd1	Pdi	Mybl2
Smad1	Pdi	Mybl2
Setdb1	Pdi	Mybl2
Nr0b1	Pdi	Mybl2
Nacc1	Pdi	Mybl2
Myc	Pdi	Mybl2
Mybl2	Pdi	Mybl2
Sox2	Pdi	Mybl2
Sall4	Pdi	Mybl2
Pou5f1	Pdi	Mybl2
Nanog	Pdi	Mybl2
Suz12	Pdi	Nacc2
Stat3	Pdi	Nacc2
Smarcd1	Pdi	Nacc2
Dmrt1	Pdi	Nacc2
Ash2l	Pdi	Nacc2
Stat3	Pdi	Nanog
Setdb1	Pdi	Nanog
Pparg	Pdi	Nanog
Nr0b1	Pdi	Nanog
Nacc1	Pdi	Nanog
Mybl2	Pdi	Nanog
Sox2	Pdi	Nanog
Pou5f1	Pdi	Nanog
Nanog	Pdi	Nanog
Ash2l	Pdi	Nanog
Tfcp2l1	Pdi	Nefl
Tfap2c	Pdi	Nefl
Suz12	Pdi	Nefl
Stat3	Pdi	Nefl
Bap1	Pdi	Nefl
Nr3c1	Pdi	Nefl
Nr0b1	Pdi	Nefl
Mtf2	Pdi	Nefl
Ezh2	Pdi	Nefl
Eed	Pdi	Nefl
Esrrb	Pdi	Nefl
Bmi1	Pdi	Nefl
Sox2	Pdi	Nefl
Sall4	Pdi	Nefl
Pou5f1	Pdi	Nefl
Phc1	Pdi	Nefl
Nanog	Pdi	Nefl
Jarid2	Pdi	Nefl
Tfap2c	Pdi	Nfil3
Suz12	Pdi	Nfil3
Stat3	Pdi	Nfil3
Sox9	Pdi	Nfil3
Bap1	Pdi	Nfil3
Pparg	Pdi	Nfil3
Nfib	Pdi	Nfil3
Mtf2	Pdi	Nfil3
Mef2a	Pdi	Nfil3
Ezh2	Pdi	Nfil3
Phc1	Pdi	Nfil3
Myb	Pdi	Nfil3
Suz12	Pdi	Ngf
Stat3	Pdi	Ngf
Sox9	Pdi	Ngf
Smarcd1	Pdi	Ngf
Mtf2	Pdi	Ngf
Jarid2	Pdi	Ngf
Ash2l	Pdi	Ngf
Stat3	Pdi	Nipsnap1
Esrrb	Pdi	Nipsnap1
Ash2l	Pdi	Nipsnap1
Suz12	Pdi	Nov
Sox2	Pdi	Nov
Pou5f1	Pdi	Nov
Nanog	Pdi	Nov
Smarcd1	Pdi	Nox4
Tfcp2l1	Pdi	Npr2
Suz12	Pdi	Npr2
Bap1	Pdi	Npr2
Mtf2	Pdi	Npr2
Ezh2	Pdi	Npr2
Suz12	Pdi	Npr3
Sox9	Pdi	Npr3
Setdb1	Pdi	Npr3
Bap1	Pdi	Npr3
Pparg	Pdi	Npr3
Myc	Pdi	Npr3
Mtf2	Pdi	Npr3
Grhl2	Pdi	Npr3
Ezh2	Pdi	Npr3
Esrrb	Pdi	Npr3
Bmi1	Pdi	Npr3
Phc1	Pdi	Npr3
Nanog	Pdi	Npr3
Jarid2	Pdi	Npr3
Setdb1	Pdi	Nr0b1
Nr0b1	Pdi	Nr0b1
Nacc1	Pdi	Nr0b1
Sox2	Pdi	Nr0b1
Sall4	Pdi	Nr0b1
Pou5f1	Pdi	Nr0b1
Nanog	Pdi	Nr0b1
Tead4	Pdi	Nr5a2
Stat3	Pdi	Nr5a2
Smad1	Pdi	Nr5a2
Setdb1	Pdi	Nr5a2
Kdm5b	Pdi	Nr5a2
Dmrt1	Pdi	Nr5a2
Sox2	Pdi	Nr5a2
Sall4	Pdi	Nr5a2
Pou5f1	Pdi	Nr5a2
Nanog	Pdi	Nr5a2
Ash2l	Pdi	Nr5a2
Suz12	Pdi	Nrp1
Sox9	Pdi	Nrp1
Bap1	Pdi	Nrp1
Pparg	Pdi	Nrp1
Nr0b1	Pdi	Nrp1
Mtf2	Pdi	Nrp1
Mef2a	Pdi	Nrp1
Kdm5b	Pdi	Nrp1
Ezh2	Pdi	Nrp1
Eed	Pdi	Nrp1
Dmrt1	Pdi	Nrp1
Phc1	Pdi	Nrp1
Jarid2	Pdi	Nrp1
Tfcp2l1	Pdi	Nup210
Tfap2c	Pdi	Nup210
Setdb1	Pdi	Nup210
Myb	Pdi	Nup210
Sox9	Pdi	Nup43
Kdm5b	Pdi	Nup43
Ash2l	Pdi	Nup43
Mybl2	Pdi	Ogn
Suz12	Pdi	Olfml2b
Setdb1	Pdi	Olfml2b
Mef2a	Pdi	Olfml2b
Grhl2	Pdi	Olfml2b
Sox2	Pdi	Olfml2b
Myb	Pdi	Olfml2b
Sox9	Pdi	Olr1
Cebpb	Pdi	Olr1
Nanog	Pdi	Olr1
Tbx5	Pdi	Osmr
Suz12	Pdi	Osmr
Bap1	Pdi	Osmr
Nfib	Pdi	Osmr
Nfe2l2	Pdi	Osmr
Mtf2	Pdi	Osmr
Eed	Pdi	Osmr
Jarid2	Pdi	Osmr
Suz12	Pdi	Osr1
Stat3	Pdi	Osr1
Setdb1	Pdi	Osr1
Bap1	Pdi	Osr1
Pparg	Pdi	Osr1
Mtf2	Pdi	Osr1
Kdm5b	Pdi	Osr1
Ezh2	Pdi	Osr1
Eed	Pdi	Osr1
Bmi1	Pdi	Osr1
Phc1	Pdi	Osr1
Jarid2	Pdi	Osr1
Tfap2c	Pdi	Otx2
Suz12	Pdi	Otx2
Smad1	Pdi	Otx2
Setdb1	Pdi	Otx2
Bap1	Pdi	Otx2
Nr0b1	Pdi	Otx2
Nacc1	Pdi	Otx2
Mybl2	Pdi	Otx2
Mtf2	Pdi	Otx2
Grhl2	Pdi	Otx2
Ezh2	Pdi	Otx2
Sox2	Pdi	Otx2
Pou5f1	Pdi	Otx2
Phc1	Pdi	Otx2
Nanog	Pdi	Otx2
Ash2l	Pdi	Otx2
Myb	Pdi	Papss2
Tead4	Pdi	Parp1
Rcor2	Pdi	Parp1
Nr0b1	Pdi	Parp1
Myc	Pdi	Parp1
Mybl2	Pdi	Parp1
Kdm5b	Pdi	Parp1
Dmrt1	Pdi	Parp1
Sox2	Pdi	Parp1
Pou5f1	Pdi	Parp1
Nanog	Pdi	Parp1
Ash2l	Pdi	Parp1
Tfap2c	Pdi	Parp3
Stat3	Pdi	Parp3
Smarcd1	Pdi	Parp3
Dmrt1	Pdi	Parp3
Suz12	Pdi	Parp8
Stat3	Pdi	Parp8
Sox9	Pdi	Parp8
Bap1	Pdi	Parp8
Mtf2	Pdi	Parp8
Ezh2	Pdi	Parp8
Dmrt1	Pdi	Parp8
Nanog	Pdi	Parp8
Myb	Pdi	Parp8
Jarid2	Pdi	Parp8
Suz12	Pdi	Pcdh7
Sox9	Pdi	Pcdh7
Setdb1	Pdi	Pcdh7
Bap1	Pdi	Pcdh7
Pparg	Pdi	Pcdh7
Nfe2l2	Pdi	Pcdh7
Mtf2	Pdi	Pcdh7
Mef2a	Pdi	Pcdh7
Ezh2	Pdi	Pcdh7
Eed	Pdi	Pcdh7
Bmi1	Pdi	Pcdh7
Phc1	Pdi	Pcdh7
Nanog	Pdi	Pcdh7
Jarid2	Pdi	Pcdh7
Stat3	Pdi	Pde9a
Smarcd1	Pdi	Pde9a
Setdb1	Pdi	Pde9a
Rcor2	Pdi	Pde9a
Bmi1	Pdi	Pde9a
Nanog	Pdi	Pde9a
Tfcp2l1	Pdi	Pdgfc
Suz12	Pdi	Pdgfc
Stat3	Pdi	Pdgfc
Smad1	Pdi	Pdgfc
Pparg	Pdi	Pdgfc
Nr3c1	Pdi	Pdgfc
Nfib	Pdi	Pdgfc
Nfe2l2	Pdi	Pdgfc
Nr0b1	Pdi	Pdgfc
Nacc1	Pdi	Pdgfc
Mybl2	Pdi	Pdgfc
Esrrb	Pdi	Pdgfc
Sox2	Pdi	Pdgfc
Sall4	Pdi	Pdgfc
Pou5f1	Pdi	Pdgfc
Nanog	Pdi	Pdgfc
Ash2l	Pdi	Pdgfc
Tfap2c	Pdi	Pdgfrb
Sox9	Pdi	Pdgfrb
Runx1	Pdi	Pdgfrb
Nr0b1	Pdi	Pdgfrb
Mtf2	Pdi	Pdgfrb
Dmrt1	Pdi	Pdgfrb
Pou5f1	Pdi	Pdgfrb
Tead4	Pdi	Pdzrn3
Suz12	Pdi	Pdzrn3
Stat3	Pdi	Pdzrn3
Sox9	Pdi	Pdzrn3
Smarcd1	Pdi	Pdzrn3
Pparg	Pdi	Pdzrn3
Nfib	Pdi	Pdzrn3
Nfe2l2	Pdi	Pdzrn3
Mtf2	Pdi	Pdzrn3
Bmi1	Pdi	Pdzrn3
Sall4	Pdi	Pdzrn3
Nanog	Pdi	Pdzrn3
Jarid2	Pdi	Pdzrn3
Tfap2c	Pdi	Perp
Suz12	Pdi	Perp
Sox9	Pdi	Perp
Nucks1	Pdi	Perp
Mybl2	Pdi	Perp
Mtf2	Pdi	Perp
Bmi1	Pdi	Perp
Tfap2c	Pdi	Phc1
Stat3	Pdi	Phc1
Sox9	Pdi	Phc1
Smad1	Pdi	Phc1
Nr0b1	Pdi	Phc1
Nacc1	Pdi	Phc1
Myc	Pdi	Phc1
Mybl2	Pdi	Phc1
Kdm5b	Pdi	Phc1
Sox2	Pdi	Phc1
Sall4	Pdi	Phc1
Pou5f1	Pdi	Phc1
Nanog	Pdi	Phc1
Ash2l	Pdi	Phc1
Stat3	Pdi	Pipox
Nr0b1	Pdi	Pipox
Nacc1	Pdi	Pipox
Kdm5b	Pdi	Pipox
Sox2	Pdi	Pipox
Sall4	Pdi	Pipox
Pou5f1	Pdi	Pipox
Nanog	Pdi	Pipox
Ash2l	Pdi	Pipox
Tfap2c	Pdi	Pla2g1b
Setdb1	Pdi	Pla2g1b
Sox2	Pdi	Pla2g1b
Pou5f1	Pdi	Pla2g1b
Nanog	Pdi	Pla2g1b
Smarcd1	Pdi	Pla2g4a
Nr3c1	Pdi	Pla2g4a
Nfe2l2	Pdi	Pla2g4a
Tfap2c	Pdi	Plat
Kdm5b	Pdi	Plat
Sall4	Pdi	Plat
Nanog	Pdi	Plat
Jarid2	Pdi	Plat
Suz12	Pdi	Plau
Bap1	Pdi	Plau
Nr3c1	Pdi	Plau
Mef2a	Pdi	Plau
Kdm5b	Pdi	Plau
Ezh2	Pdi	Plau
Esrrb	Pdi	Plau
Tead4	Pdi	Plekha7
Tfap2c	Pdi	Plekha7
Stat3	Pdi	Plekha7
Nr3c1	Pdi	Plekha7
Sox2	Pdi	Plekha7
Pou5f1	Pdi	Plekha7
Nanog	Pdi	Plekha7
Stat3	Pdi	Plekho2
Setdb1	Pdi	Plekho2
Runx1	Pdi	Plekho2
Myb	Pdi	Plekho2
Tbx5	Pdi	Podxl
Suz12	Pdi	Podxl
Bap1	Pdi	Podxl
Nr3c1	Pdi	Podxl
Myc	Pdi	Podxl
Mybl2	Pdi	Podxl
Mtf2	Pdi	Podxl
Ezh2	Pdi	Podxl
Eed	Pdi	Podxl
Esrrb	Pdi	Podxl
Sox2	Pdi	Podxl
Sall4	Pdi	Podxl
Pou5f1	Pdi	Podxl
Phc1	Pdi	Podxl
Nanog	Pdi	Podxl
Ash2l	Pdi	Podxl
Tbx5	Pdi	Polr3g
Setdb1	Pdi	Polr3g
Myc	Pdi	Polr3g
Kdm5b	Pdi	Polr3g
Tfcp2l1	Pdi	Pon3
Tbx5	Pdi	Pon3
Esrrb	Pdi	Pon3
Sox2	Pdi	Pon3
Stat3	Pdi	Postn
Sox9	Pdi	Postn
Myc	Pdi	Postn
Tfcp2l1	Pdi	Pou5f1
Stat3	Pdi	Pou5f1
Sox9	Pdi	Pou5f1
Smad1	Pdi	Pou5f1
Rcor2	Pdi	Pou5f1
Nr0b1	Pdi	Pou5f1
Nacc1	Pdi	Pou5f1
Myc	Pdi	Pou5f1
Grhl2	Pdi	Pou5f1
Sox2	Pdi	Pou5f1
Sall4	Pdi	Pou5f1
Pou5f1	Pdi	Pou5f1
Nanog	Pdi	Pou5f1
Ash2l	Pdi	Pou5f1
Smarcd1	Pdi	Ppbp
Mtf2	Pdi	Ppbp
Sox9	Pdi	Prelp
Pparg	Pdi	Prelp
Suz12	Pdi	Prkca
Sox9	Pdi	Prkca
Setdb1	Pdi	Prkca
Nucks1	Pdi	Prkca
Mtf2	Pdi	Prkca
Pou5f1	Pdi	Prkca
Tead4	Pdi	Prom1
Suz12	Pdi	Prom1
Smarcd1	Pdi	Prom1
Smad1	Pdi	Prom1
Bap1	Pdi	Prom1
Mtf2	Pdi	Prom1
Grhl2	Pdi	Prom1
Ezh2	Pdi	Prom1
Esrrb	Pdi	Prom1
Pou5f1	Pdi	Prom1
Nanog	Pdi	Prom1
Suz12	Pdi	Prrx1
Bap1	Pdi	Prrx1
Pparg	Pdi	Prrx1
Nfe2l2	Pdi	Prrx1
Mtf2	Pdi	Prrx1
Mef2a	Pdi	Prrx1
Kdm5b	Pdi	Prrx1
Ezh2	Pdi	Prrx1
Bmi1	Pdi	Prrx1
Pou5f1	Pdi	Prrx1
Jarid2	Pdi	Prrx1
Suz12	Pdi	Prss12
Bap1	Pdi	Prss12
Myc	Pdi	Prss12
Mtf2	Pdi	Prss12
Ezh2	Pdi	Prss12
Eed	Pdi	Prss12
Bmi1	Pdi	Prss12
Sall4	Pdi	Prss12
Jarid2	Pdi	Prss12
Tfap2c	Pdi	Prss23
Suz12	Pdi	Prss23
Stat3	Pdi	Prss23
Sox9	Pdi	Prss23
Smarcd1	Pdi	Prss23
Bap1	Pdi	Prss23
Myc	Pdi	Prss23
Mtf2	Pdi	Prss23
Mef2a	Pdi	Prss23
Grhl2	Pdi	Prss23
Ezh2	Pdi	Prss23
Cebpb	Pdi	Prss23
Sall4	Pdi	Prss23
Nanog	Pdi	Prss23
Myc	Pdi	Prss8
Bmi1	Pdi	Prss8
Pou5f1	Pdi	Prss8
Nanog	Pdi	Prss8
Ash2l	Pdi	Prss8
Suz12	Pdi	Ptgs2
Nfe2l2	Pdi	Ptgs2
Tfcp2l1	Pdi	Ptplad2
Tbx5	Pdi	Ptplad2
Smarcd1	Pdi	Ptplad2
Pparg	Pdi	Ptplad2
Grhl2	Pdi	Ptplad2
Sall4	Pdi	Ptplad2
Smarcd1	Pdi	Ptprd
Pou5f1	Pdi	Ptprd
Jarid2	Pdi	Ptprd
Tead4	Pdi	Ptprm
Suz12	Pdi	Ptprm
Stat3	Pdi	Ptprm
Bap1	Pdi	Ptprm
Nfe2l2	Pdi	Ptprm
Mtf2	Pdi	Ptprm
Grhl2	Pdi	Ptprm
Ezh2	Pdi	Ptprm
Phc1	Pdi	Ptprm
Jarid2	Pdi	Ptprm
Suz12	Pdi	Ptx3
Bap1	Pdi	Ptx3
Pparg	Pdi	Ptx3
Nfe2l2	Pdi	Ptx3
Mtf2	Pdi	Ptx3
Eed	Pdi	Ptx3
Jarid2	Pdi	Ptx3
Tfcp2l1	Pdi	Rab25
Tfap2c	Pdi	Rab25
Smad1	Pdi	Rab25
Setdb1	Pdi	Rab25
Runx1	Pdi	Rab25
Tead4	Pdi	Ralgps2
Smarcd1	Pdi	Ralgps2
Setdb1	Pdi	Ralgps2
Nfe2l2	Pdi	Ralgps2
Nacc1	Pdi	Ralgps2
Bmi1	Pdi	Ralgps2
Sox2	Pdi	Ralgps2
Sall4	Pdi	Ralgps2
Pou5f1	Pdi	Ralgps2
Nanog	Pdi	Ralgps2
Tfcp2l1	Pdi	Rdm1
Setdb1	Pdi	Rdm1
Pparg	Pdi	Rdm1
Nacc1	Pdi	Rdm1
Myc	Pdi	Rdm1
Mybl2	Pdi	Rdm1
Sall4	Pdi	Rdm1
Nfe2l2	Pdi	Rgs4
Sall4	Pdi	Rgs4
Suz12	Pdi	Rhoj
Sox9	Pdi	Rhoj
Pparg	Pdi	Rhoj
Mtf2	Pdi	Rhoj
Nanog	Pdi	Rhoj
Myb	Pdi	Rhoj
Tfcp2l1	Pdi	Rhpn2
Tbx5	Pdi	Rhpn2
Mef2a	Pdi	Rhpn2
Bmi1	Pdi	Rhpn2
Sox2	Pdi	Rhpn2
Pou5f1	Pdi	Rhpn2
Nanog	Pdi	Rhpn2
Tead4	Pdi	Rif1
Tfcp2l1	Pdi	Rif1
Tfap2c	Pdi	Rif1
Stat3	Pdi	Rif1
Smad1	Pdi	Rif1
Nr0b1	Pdi	Rif1
Nacc1	Pdi	Rif1
Myc	Pdi	Rif1
Mybl2	Pdi	Rif1
Kdm5b	Pdi	Rif1
Sox2	Pdi	Rif1
Sall4	Pdi	Rif1
Pou5f1	Pdi	Rif1
Nanog	Pdi	Rif1
Suz12	Pdi	Rimklb
Kdm5b	Pdi	Rimklb
Bmi1	Pdi	Rimklb
Tead4	Pdi	Rims2
Suz12	Pdi	Rims2
Smarcd1	Pdi	Rims2
Mtf2	Pdi	Rims2
Ezh2	Pdi	Rims2
Sox2	Pdi	Rims2
Nanog	Pdi	Rims2
Suz12	Pdi	Ripk4
Bap1	Pdi	Ripk4
Mtf2	Pdi	Ripk4
Ezh2	Pdi	Ripk4
Bmi1	Pdi	Ripk4
Pou5f1	Pdi	Ripk4
Phc1	Pdi	Ripk4
Nanog	Pdi	Ripk4
Jarid2	Pdi	Ripk4
Setdb1	Pdi	Rpp25
Runx1	Pdi	Rpp25
Bap1	Pdi	Rpp25
Nr0b1	Pdi	Rpp25
Myc	Pdi	Rpp25
Esrrb	Pdi	Rpp25
Sox2	Pdi	Rpp25
Pou5f1	Pdi	Rpp25
Nanog	Pdi	Rpp25
Suz12	Pdi	Rspo2
Bap1	Pdi	Rspo2
Nfe2l2	Pdi	Rspo2
Mtf2	Pdi	Rspo2
Grhl2	Pdi	Rspo2
Ezh2	Pdi	Rspo2
Bmi1	Pdi	Rspo2
Sox9	Pdi	S100a4
Cebpb	Pdi	S100a4
Tfap2c	Pdi	Sall4
Stat3	Pdi	Sall4
Smad1	Pdi	Sall4
Nr0b1	Pdi	Sall4
Nacc1	Pdi	Sall4
Myc	Pdi	Sall4
Ezh2	Pdi	Sall4
Esrrb	Pdi	Sall4
Bmi1	Pdi	Sall4
Sox2	Pdi	Sall4
Sall4	Pdi	Sall4
Pou5f1	Pdi	Sall4
Nanog	Pdi	Sall4
Ash2l	Pdi	Sall4
Tead4	Pdi	Samd4
Tfap2c	Pdi	Samd4
Tbx5	Pdi	Samd4
Suz12	Pdi	Samd4
Stat3	Pdi	Samd4
Sox9	Pdi	Samd4
Smarcd1	Pdi	Samd4
Bap1	Pdi	Samd4
Nfe2l2	Pdi	Samd4
Mtf2	Pdi	Samd4
Kdm5b	Pdi	Samd4
Ezh2	Pdi	Samd4
Jarid2	Pdi	Samd4
Suz12	Pdi	Scara3
Mtf2	Pdi	Scara3
Jarid2	Pdi	Scara3
Tbx5	Pdi	Scg5
Sox9	Pdi	Scg5
Smarcd1	Pdi	Scg5
Bmi1	Pdi	Scg5
Pparg	Pdi	Sdpr
Nfe2l2	Pdi	Sdpr
Pou5f1	Pdi	Sdpr
Pparg	Pdi	Sec24d
Nfe2l2	Pdi	Sec24d
Ezh2	Pdi	Sec24d
Dmrt1	Pdi	Sec24d
Sox2	Pdi	Sec24d
Pou5f1	Pdi	Sec24d
Suz12	Pdi	Sema3a
Bap1	Pdi	Sema3a
Pparg	Pdi	Sema3a
Bmi1	Pdi	Sema3a
Phc1	Pdi	Sema3a
Suz12	Pdi	Sema3c
Sox9	Pdi	Sema3c
Smarcd1	Pdi	Sema3c
Pparg	Pdi	Sema3c
Mtf2	Pdi	Sema3c
Bmi1	Pdi	Sema3c
Pou5f1	Pdi	Sema3c
Myb	Pdi	Sema3c
Sox9	Pdi	Serpina3n
Nanog	Pdi	Serpina3n
Setdb1	Pdi	Serpinb6c
Cebpb	Pdi	Serpinb6c
Sox2	Pdi	Serpinb6c
Sall4	Pdi	Serpinb6c
Pou5f1	Pdi	Serpinb6c
Nanog	Pdi	Serpinb6c
Nfe2l2	Pdi	Serpinb9
Tfcp2l1	Pdi	Serpine1
Stat3	Pdi	Serpine1
Pparg	Pdi	Serpine1
Nfe2l2	Pdi	Serpine1
Sox9	Pdi	Serping1
Setdb1	Pdi	Serping1
Mybl2	Pdi	Serping1
Nanog	Pdi	Serping1
Tead4	Pdi	Sgcd
Tfcp2l1	Pdi	Sgcd
Suz12	Pdi	Sgcd
Stat3	Pdi	Sgcd
Sox9	Pdi	Sgcd
Nr3c1	Pdi	Sgcd
Kdm5b	Pdi	Sgcd
Nanog	Pdi	Sgcd
Smarcd1	Pdi	Sh3kbp1
Sall4	Pdi	Sh3kbp1
Pou5f1	Pdi	Sh3kbp1
Nanog	Pdi	Sh3kbp1
Myb	Pdi	Sh3kbp1
Tead4	Pdi	Sigirr
Tfap2c	Pdi	Sigirr
Stat3	Pdi	Sigirr
Sox9	Pdi	Sigirr
Setdb1	Pdi	Sigirr
Nacc1	Pdi	Sigirr
Pou5f1	Pdi	Sigirr
Ash2l	Pdi	Sigirr
Tead4	Pdi	Slc24a3
Suz12	Pdi	Slc24a3
Smarcd1	Pdi	Slc24a3
Runx1	Pdi	Slc24a3
Dmrt1	Pdi	Slc24a3
Myb	Pdi	Slc24a3
Stat3	Pdi	Slc2a3
Smad1	Pdi	Slc2a3
Setdb1	Pdi	Slc2a3
Nr0b1	Pdi	Slc2a3
Nacc1	Pdi	Slc2a3
Myc	Pdi	Slc2a3
Kdm5b	Pdi	Slc2a3
Sox2	Pdi	Slc2a3
Pou5f1	Pdi	Slc2a3
Nanog	Pdi	Slc2a3
Myc	Pdi	Slc39a13
Pou5f1	Pdi	Slc39a13
Tead4	Pdi	Slc41a2
Suz12	Pdi	Slc41a2
Stat3	Pdi	Slc41a2
Pparg	Pdi	Slc41a2
Nfe2l2	Pdi	Slc41a2
Mtf2	Pdi	Slc41a2
Grhl2	Pdi	Slc41a2
Sox2	Pdi	Slc41a2
Pou5f1	Pdi	Slc41a2
Nanog	Pdi	Slc41a2
Jarid2	Pdi	Slc41a2
Setdb1	Pdi	Slc6a15
Nacc1	Pdi	Slc6a15
Myc	Pdi	Slc6a15
Bmi1	Pdi	Slc6a15
Sox2	Pdi	Slc6a15
Sall4	Pdi	Slc6a15
Pou5f1	Pdi	Slc6a15
Nanog	Pdi	Slc6a15
Setdb1	Pdi	Slc7a3
Nr0b1	Pdi	Slc7a3
Myc	Pdi	Slc7a3
Mybl2	Pdi	Slc7a3
Bmi1	Pdi	Slc7a3
Sox2	Pdi	Slc7a3
Sall4	Pdi	Slc7a3
Pou5f1	Pdi	Slc7a3
Nanog	Pdi	Slc7a3
Suz12	Pdi	Slit2
Smarcd1	Pdi	Slit2
Bap1	Pdi	Slit2
Nr3c1	Pdi	Slit2
Nr0b1	Pdi	Slit2
Nacc1	Pdi	Slit2
Mtf2	Pdi	Slit2
Ezh2	Pdi	Slit2
Eed	Pdi	Slit2
Bmi1	Pdi	Slit2
Sox2	Pdi	Slit2
Pou5f1	Pdi	Slit2
Phc1	Pdi	Slit2
Nanog	Pdi	Slit2
Jarid2	Pdi	Slit2
Suz12	Pdi	Smc1b
Myc	Pdi	Smc1b
Bmi1	Pdi	Smc1b
Tead4	Pdi	Smoc2
Suz12	Pdi	Smoc2
Bap1	Pdi	Smoc2
Mtf2	Pdi	Smoc2
Ezh2	Pdi	Smoc2
Pou5f1	Pdi	Smoc2
Nanog	Pdi	Smoc2
Jarid2	Pdi	Smoc2
Tead4	Pdi	Snai2
Tbx5	Pdi	Snai2
Suz12	Pdi	Snai2
Bap1	Pdi	Snai2
Nucks1	Pdi	Snai2
Bmi1	Pdi	Snai2
Tead4	Pdi	Sorcs2
Suz12	Pdi	Sorcs2
Smarcd1	Pdi	Sorcs2
Pparg	Pdi	Sorcs2
Mtf2	Pdi	Sorcs2
Mef2a	Pdi	Sorcs2
Stat3	Pdi	Sox2
Smad1	Pdi	Sox2
Setdb1	Pdi	Sox2
Pparg	Pdi	Sox2
Nr0b1	Pdi	Sox2
Nacc1	Pdi	Sox2
Myc	Pdi	Sox2
Mybl2	Pdi	Sox2
Ezh2	Pdi	Sox2
Sox2	Pdi	Sox2
Sall4	Pdi	Sox2
Pou5f1	Pdi	Sox2
Nanog	Pdi	Sox2
Ash2l	Pdi	Sox2
Tfcp2l1	Pdi	Spint1
Nr0b1	Pdi	Spint1
Myc	Pdi	Spint1
Sox2	Pdi	Spint1
Pou5f1	Pdi	Spint1
Nanog	Pdi	Spint1
Tbx5	Pdi	Spint2
Nacc1	Pdi	Spint2
Myc	Pdi	Spint2
Mybl2	Pdi	Spint2
Sox9	Pdi	Sptssb
Tead4	Pdi	St14
Tfcp2l1	Pdi	St14
Tbx5	Pdi	St14
Suz12	Pdi	St14
Esrrb	Pdi	St14
Pou5f1	Pdi	St14
Nanog	Pdi	St14
Ash2l	Pdi	St14
Tead4	Pdi	Stard13
Tfap2c	Pdi	Stard13
Tbx5	Pdi	Stard13
Pparg	Pdi	Stard13
Nfib	Pdi	Stard13
Nfe2l2	Pdi	Stard13
Myc	Pdi	Stard13
Dmrt1	Pdi	Stard13
Sall4	Pdi	Stard13
Pou5f1	Pdi	Stard13
Nanog	Pdi	Stard13
Tead4	Pdi	Stat4
Stat3	Pdi	Stat4
Runx1	Pdi	Stat4
Pparg	Pdi	Stat4
Cebpb	Pdi	Stat4
Sox2	Pdi	Stat4
Sall4	Pdi	Stat4
Pou5f1	Pdi	Stat4
Nanog	Pdi	Stat4
Setdb1	Pdi	Stmn2
Nr0b1	Pdi	Stmn2
Nacc1	Pdi	Stmn2
Myc	Pdi	Stmn2
Mybl2	Pdi	Stmn2
Mef2a	Pdi	Stmn2
Kdm5b	Pdi	Stmn2
Bmi1	Pdi	Stmn2
Sox2	Pdi	Stmn2
Sall4	Pdi	Stmn2
Pou5f1	Pdi	Stmn2
Nanog	Pdi	Stmn2
Suz12	Pdi	Svep1
Sox9	Pdi	Svep1
Bap1	Pdi	Svep1
Mtf2	Pdi	Svep1
Ezh2	Pdi	Svep1
Eed	Pdi	Svep1
Dmrt1	Pdi	Svep1
Phc1	Pdi	Svep1
Jarid2	Pdi	Svep1
Bap1	Pdi	Sycp3
Mybl2	Pdi	Sycp3
Esrrb	Pdi	Sycp3
Nanog	Pdi	Sycp3
Stat3	Pdi	Syt9
Smarcd1	Pdi	Syt9
Smad1	Pdi	Syt9
Setdb1	Pdi	Syt9
Pou5f1	Pdi	Syt9
Nanog	Pdi	Syt9
Cebpb	Pdi	Tagln
Tfcp2l1	Pdi	Tbx15
Tfap2c	Pdi	Tbx15
Suz12	Pdi	Tbx15
Setdb1	Pdi	Tbx15
Bap1	Pdi	Tbx15
Mtf2	Pdi	Tbx15
Kdm5b	Pdi	Tbx15
Ezh2	Pdi	Tbx15
Eed	Pdi	Tbx15
Bmi1	Pdi	Tbx15
Sox2	Pdi	Tbx15
Pou5f1	Pdi	Tbx15
Phc1	Pdi	Tbx15
Jarid2	Pdi	Tbx15
Stat3	Pdi	Tcl1
[truncated: 592 more rows]
